# Supplementary material for: Photoinitiated Single-Crystal to Single-Crystal Redox Transformations of Titanium-Oxo Clusters
Source: J Am Chem Soc. 2024 Jun 12;146(25):17325–33. doi: 10.1021/jacs.4c04068 (PMC11212046; doi:10.1021/jacs.4c04068)
Supplement: Supplementary file 2 — ja4c04068_si_002.cif [file ja4c04068_si_002.cif]

data_1_py_0s 
_audit_creation_date        "2023-08-07"
_audit_creation_method CRYSTALS_ver_14.61_build_6999 

_oxford_structure_analysis_title  '1.py 0s 016'
_chemical_name_systematic         '[TiO4PC15H17]4.py '
_chemical_melting_point           'not measured'
_exptl_special_details 'crystal was exposed to 305 nm laser for 0 s'

_cell_length_a                    12.431600(10)
_cell_length_b                    16.173700(10)
_cell_length_c                    33.497704(10)
_cell_angle_alpha                 90
_cell_angle_beta                  96.767
_cell_angle_gamma                 90
_cell_volume                      6688.294(7)
 
_symmetry_cell_setting            'monoclinic' 
_symmetry_space_group_name_H-M    'P 1 21/c 1 ' 
_symmetry_space_group_name_Hall   '-P 2ybc'
loop_
 _symmetry_equiv_pos_as_xyz
 'x,y,z'
 '-x,-y,-z'
 '-x,y+1/2,-z+1/2'
 'x,-y+1/2,z+1/2'

loop_
_atom_type_symbol
_atom_type_scat_dispersion_real
_atom_type_scat_dispersion_imag
_atom_type_scat_Cromer_Mann_a1
_atom_type_scat_Cromer_Mann_b1
_atom_type_scat_Cromer_Mann_a2
_atom_type_scat_Cromer_Mann_b2
_atom_type_scat_Cromer_Mann_a3
_atom_type_scat_Cromer_Mann_b3
_atom_type_scat_Cromer_Mann_a4
_atom_type_scat_Cromer_Mann_b4
_atom_type_scat_Cromer_Mann_c
_atom_type_scat_source  
 C       0.0006   0.0007   2.3100  20.8439   1.0200  10.2075   1.5886   0.5687
   0.8650  51.6512   0.2156 'International Tables Vol C 4.2.6.8 and 6.1.1.4'
 H       0.0000   0.0000   0.4930  10.5109   0.3229  26.1257   0.1402   3.1424
   0.0408  57.7998   0.0030 'International Tables Vol C 4.2.6.8 and 6.1.1.4'
 N       0.0016   0.0014  12.2126   0.0057   3.1322   9.8933   2.0125  28.9975
   1.1663   0.5826 -11.5290 'International Tables Vol C 4.2.6.8 and 6.1.1.4'
 O       0.0036   0.0026   3.0485  13.2771   2.2868   5.7011   1.5463   0.3239
   0.8670  32.9089   0.2508 'International Tables Vol C 4.2.6.8 and 6.1.1.4'
 Cl      0.0774   0.0740  11.4604   0.0104   7.1964   1.1662   6.2556  18.5194
   1.6455  47.7784  -9.5574 'International Tables Vol C 4.2.6.8 and 6.1.1.4'
 Ti      0.1675   0.2150   9.7595   7.8508   7.3558   0.5000   1.6991  35.6338
   1.9021 116.1050   1.2807 'International Tables Vol C 4.2.6.8 and 6.1.1.4'
 P       0.0503   0.0434   6.4345   1.9067   4.1791  27.1570   1.7800   0.5260
   1.4908  68.1645   1.1149 'International Tables Vol C 4.2.6.8 and 6.1.1.4'
 
 
_cell_formula_units_Z                    4

# Given Formula = C65 H73 N1 O16 P4 Ti4
# Dc =      0.03 Fooo =     59.00 Mu =      0.12 M =     30.47
# Found Formula = C65 H73 N1 O16 P4 Ti4 
# Dc =      1.43 FOOO =   2984.00 Mu =      2.21 M =   1439.79

_chemical_formula_sum             'C65 H73 N1 O16 P4 Ti4'
_chemical_formula_moiety          'C65 H73 N1 O16 P4 Ti4'
_chemical_compound_source                'MAS 4.14 UoW'
_chemical_formula_weight           1439.79
 
 
_cell_measurement_reflns_used            36486
_cell_measurement_theta_min              1.128
_cell_measurement_theta_max              27.951 
_cell_measurement_temperature          100
 
_exptl_crystal_description        'block' 
_exptl_crystal_colour             'clear colourless' 
_exptl_crystal_size_min           0.030 
_exptl_crystal_size_mid           0.030 
_exptl_crystal_size_max           0.030 
 
_exptl_crystal_density_diffrn     1.430 
_exptl_crystal_density_meas       'not measured' 
_exptl_crystal_density_method     'not measured' 
# Non-dispersive F(000): 
_exptl_crystal_F_000              2984 
_exptl_absorpt_coefficient_mu     0.221 
 
# Sheldrick geometric approximatio 0.99 0.99 
_exptl_absorpt_correction_type    none 
_diffrn_measurement_device_type   'Synchrotron' 
_diffrn_measurement_device        'Area' 
_diffrn_radiation_monochromator   'focussing mirrors' 
_diffrn_radiation_type            'synchrotron'
_diffrn_radiation_wavelength           0.48590
_diffrn_measurement_method        \w 
 
# If a reference occurs more than once, delete the author 
# and date from subsequent references. 
_computing_data_collection        'USER DEFINED DATA COLLECTION' 
_computing_cell_refinement        'USER DEFINED CELL REFINEMENT' 
_computing_data_reduction         'USER DEFINED DATA REDUCTION' 
_computing_structure_solution     'Superflip (Palatinus & Chapuis, 2007)' 
_computing_structure_refinement   'CRYSTALS (Betteridge et al., 2003)' 
_computing_publication_material   'CRYSTALS (Betteridge et al., 2003)' 
_computing_molecular_graphics     'CAMERON (Watkin et al., 1996)' 
 
_diffrn_standards_interval_time   . 
_diffrn_standards_interval_count  . 
_diffrn_standards_number          0 
_diffrn_standards_decay_%         . 
 
_diffrn_ambient_temperature        100
_diffrn_reflns_number             175739 
_diffrn_reflns_av_unetI/netI      0.108 
_reflns_number_total              36486 
_diffrn_reflns_av_R_equivalents   0.070 
# Number of reflections without Friedels Law is 0 
# Number of reflections with Friedels Law is 36486 
# Theoretical number of reflections is about100586 
 
 
_diffrn_reflns_theta_min          1.128 
_diffrn_reflns_theta_max          27.951 
_diffrn_measured_fraction_theta_max 0.708 
 
_diffrn_reflns_theta_full         20.892 
_diffrn_measured_fraction_theta_full 0.995 
 
 
_diffrn_reflns_limit_h_min        -22 
_diffrn_reflns_limit_h_max        16 
_diffrn_reflns_limit_k_min        -28 
_diffrn_reflns_limit_k_max        26 
_diffrn_reflns_limit_l_min        -51 
_diffrn_reflns_limit_l_max        51 
_reflns_limit_h_min               -22 
_reflns_limit_h_max               21 
_reflns_limit_k_min               0 
_reflns_limit_k_max               28 
_reflns_limit_l_min               0 
_reflns_limit_l_max               51 
 
_oxford_diffrn_Wilson_B_factor    0.55 
_oxford_diffrn_Wilson_scale       1.46 
 
_atom_sites_solution_primary      other  #heavy,direct,difmap,geom,iterative
# _atom_sites_solution_secondary  difmap
_atom_sites_solution_hydrogens    difmap
 
_refine_diff_density_min          -0.71 
_refine_diff_density_max          1.11 
 
 
# The current dictionary definitions do not cover the 
# situation where the reflections used for refinement were 
# selected by a user-defined sigma threshold 
 
 
# The values actually used during refinement 
_oxford_refine_reflns_threshold_expression_ref   I>3.0\s(I)
_refine_ls_number_restraints      0 
_refine_ls_number_parameters      811 
_refine_ls_number_reflns          18843 
_oxford_refine_ls_R_factor_ref    0.0402 
_refine_ls_wR_factor_ref          0.1013 
_refine_ls_goodness_of_fit_ref    1.0285 
_refine_ls_shift/su_max           0.0026094 
_refine_ls_shift/su_mean          0.0000614 
 
 
# The values computed with all filters except I/sigma 
_oxford_reflns_number_all         18843 
_refine_ls_R_factor_all           0.0402 
_refine_ls_wR_factor_all          0.1013 
 
# The values computed with a 2 sigma cutoff - a la SHELX 
_reflns_threshold_expression                I>2.0\s(I)
_reflns_number_gt                 18843 
_refine_ls_R_factor_gt            0.0402 
_refine_ls_wR_factor_gt           0.1013 
 
 
_refine_ls_structure_factor_coef  Fsqd 
_refine_ls_matrix_type            full
_refine_ls_hydrogen_treatment     constr         #undef, noref, refall,
                                                 # refxyz, refU, constr or mixed
_refine_ls_weighting_scheme       calc 
_refine_ls_weighting_details 
;
 Method= Modified Sheldrick 
 w=1/[\s^2^(F^2^) + ( 0.05P)^2^ + 5.71P] 
 ,where P=(max(Fo^2^,0) + 2Fc^2^)/3 
;
# Insert your own references if required - in alphabetical order 
_publ_section_references 
; 
User-defined data collection reference 
 
User defined data reduction 
 
User defined cell refinement 
 
Betteridge, P.W., Carruthers, J.R., Cooper, R.I., 
Prout, K. & Watkin, D.J. (2003). J. Appl. Cryst. 36, 1487. 
 
Palatinus, L. & Chapuis, G. (2007). J. Appl. Cryst. 40, 786-790. 
 
Watkin, D.J., Prout, C.K. & Pearce, L.J. (1996). CAMERON, Chemical 
Crystallography Laboratory, Oxford, UK. 
; 

# Uequiv = arithmetic mean of Ui i.e. Ueqiv = (U1+U2+U3)/3

# Replace last . with number of unfound hydrogen atoms attached to an atom.

# ..._refinement_flags_... 
# . no refinement constraints           S special position constraint on site
# G rigid group refinement of site      R riding atom
# D distance or angle restraint on site T thermal displacement constraints
# U Uiso or Uij restraint (rigid bond)  P partial occupancy constraint


loop_
_atom_site_label
_atom_site_type_symbol
_atom_site_fract_x
_atom_site_fract_y
_atom_site_fract_z
_atom_site_U_iso_or_equiv
_atom_site_occupancy
_atom_site_adp_type
_atom_site_refinement_flags_posn
_atom_site_refinement_flags_adp
_atom_site_refinement_flags_occupancy
_atom_site_disorder_assembly
_atom_site_disorder_group
_atom_site_attached_hydrogens
Ti1 Ti 0.36991(2) 0.21226(2) 0.554767(9) 0.0137 1.0000 Uani . . . . . . 
Ti2 Ti 0.21920(2) 0.15919(2) 0.617633(9) 0.0137 1.0000 Uani . . . . . . 
Ti3 Ti 0.39405(2) 0.29562(2) 0.631943(10) 0.0142 1.0000 Uani . . . . . . 
Ti4 Ti 0.17723(2) 0.31742(2) 0.578435(10) 0.0140 1.0000 Uani . . . . . . 
O5 O 0.22736(10) 0.27542(8) 0.63154(4) 0.0145 1.0000 Uani . . . . . . 
O6 O 0.35116(10) 0.32162(8) 0.57746(4) 0.0149 1.0000 Uani . . . . . . 
O7 O 0.20230(10) 0.20517(8) 0.56456(4) 0.0143 1.0000 Uani . . . . . . 
O8 O 0.19579(11) 0.43466(8) 0.59870(4) 0.0180 1.0000 Uani . . . . . . 
P9 P 0.26571(4) 0.46726(3) 0.635620(15) 0.0173 1.0000 Uani . . . . . . 
O10 O 0.36040(11) 0.41194(9) 0.65094(4) 0.0188 1.0000 Uani . . . . . . 
C11 C 0.18069(15) 0.48040(13) 0.67518(6) 0.0211 1.0000 Uani . . . . . . 
C12 C 0.1426(2) 0.40951(15) 0.69258(7) 0.0306 1.0000 Uani . . . . . . 
C13 C 0.0695(2) 0.41639(18) 0.72088(8) 0.0376 1.0000 Uani . . . . . . 
C14 C 0.0349(2) 0.49360(19) 0.73193(8) 0.0382 1.0000 Uani . . . . . . 
C15 C 0.0744(2) 0.56427(17) 0.71549(7) 0.0348 1.0000 Uani . . . . . . 
C16 C 0.14757(17) 0.55805(15) 0.68725(6) 0.0257 1.0000 Uani . . . . . . 
C17 C 0.31338(17) 0.56713(12) 0.62226(7) 0.0232 1.0000 Uani . . . . . . 
C18 C 0.3997(2) 0.60559(15) 0.64492(8) 0.0351 1.0000 Uani . . . . . . 
C19 C 0.4351(3) 0.68286(18) 0.63296(10) 0.0463 1.0000 Uani . . . . . . 
C20 C 0.3842(3) 0.72139(16) 0.59922(9) 0.0443 1.0000 Uani . . . . . . 
C21 C 0.2979(2) 0.68356(16) 0.57674(9) 0.0392 1.0000 Uani . . . . . . 
C22 C 0.2630(2) 0.60649(14) 0.58806(7) 0.0291 1.0000 Uani . . . . . . 
O23 O 0.17381(11) 0.35578(9) 0.52132(4) 0.0184 1.0000 Uani . . . . . . 
P24 P 0.23965(4) 0.32747(3) 0.488283(14) 0.0167 1.0000 Uani . . . . . . 
O25 O 0.31599(11) 0.25564(9) 0.49983(4) 0.0177 1.0000 Uani . . . . . . 
C26 C 0.31280(16) 0.41500(13) 0.47281(6) 0.0231 1.0000 Uani . . . . . . 
C27 C 0.32751(17) 0.48359(14) 0.49795(8) 0.0281 1.0000 Uani . . . . . . 
C28 C 0.3856(2) 0.55174(15) 0.48660(10) 0.0374 1.0000 Uani . . . . . . 
C29 C 0.4290(2) 0.55153(17) 0.45071(10) 0.0420 1.0000 Uani . . . . . . 
C30 C 0.4160(2) 0.4829(2) 0.42584(9) 0.0458 1.0000 Uani . . . . . . 
C31 C 0.3584(2) 0.41422(17) 0.43659(8) 0.0351 1.0000 Uani . . . . . . 
C32 C 0.14780(15) 0.29426(14) 0.44595(6) 0.0227 1.0000 Uani . . . . . . 
C33 C 0.0727(2) 0.3500(2) 0.42747(7) 0.0444 1.0000 Uani . . . . . . 
C34 C -0.0018(2) 0.3247(3) 0.39609(8) 0.0645 1.0000 Uani . . . . . . 
C35 C -0.0029(2) 0.2453(3) 0.38300(8) 0.0614 1.0000 Uani . . . . . . 
C36 C 0.0718(2) 0.1883(2) 0.40095(8) 0.0497 1.0000 Uani . . . . . . 
C37 C 0.14735(19) 0.21337(16) 0.43267(7) 0.0303 1.0000 Uani . . . . . . 
O38 O 0.03487(10) 0.31830(9) 0.57867(4) 0.0197 1.0000 Uani . . . . . . 
C39 C -0.06917(16) 0.35525(15) 0.57122(7) 0.0289 1.0000 Uani . . . . . . 
C40 C -0.0799(2) 0.42209(18) 0.60227(10) 0.0437 1.0000 Uani . . . . . . 
C41 C -0.0852(2) 0.3857(2) 0.52829(9) 0.0483 1.0000 Uani . . . . . . 
O42 O 0.38490(10) 0.18409(8) 0.61106(4) 0.0146 1.0000 Uani . . . . . . 
O43 O 0.40081(11) 0.25147(9) 0.68977(4) 0.0183 1.0000 Uani . . . . . . 
P44 P 0.36304(4) 0.16807(3) 0.703620(14) 0.0171 1.0000 Uani . . . . . . 
O45 O 0.27963(11) 0.12381(9) 0.67426(4) 0.0184 1.0000 Uani . . . . . . 
C46 C 0.48098(15) 0.10310(13) 0.71387(6) 0.0203 1.0000 Uani . . . . . . 
C47 C 0.5627(2) 0.11065(17) 0.68874(8) 0.0357 1.0000 Uani . . . . . . 
C48 C 0.6553(2) 0.06180(19) 0.69515(9) 0.0411 1.0000 Uani . . . . . . 
C49 C 0.66661(19) 0.00479(15) 0.72651(7) 0.0305 1.0000 Uani . . . . . . 
C50 C 0.5867(2) -0.00360(19) 0.75053(8) 0.0410 1.0000 Uani . . . . . . 
C51 C 0.4945(2) 0.04543(18) 0.74444(8) 0.0387 1.0000 Uani . . . . . . 
C52 C 0.30510(15) 0.18244(13) 0.74984(6) 0.0203 1.0000 Uani . . . . . . 
C53 C 0.25090(17) 0.11765(15) 0.76645(7) 0.0266 1.0000 Uani . . . . . . 
C54 C 0.20795(19) 0.12908(17) 0.80261(7) 0.0327 1.0000 Uani . . . . . . 
C55 C 0.21641(19) 0.20535(18) 0.82159(7) 0.0350 1.0000 Uani . . . . . . 
C56 C 0.2671(2) 0.27056(18) 0.80440(7) 0.0350 1.0000 Uani . . . . . . 
C57 C 0.31300(18) 0.25895(15) 0.76896(6) 0.0282 1.0000 Uani . . . . . . 
O58 O 0.53794(10) 0.31358(9) 0.63867(4) 0.0185 1.0000 Uani . . . . . . 
C59 C 0.62313(18) 0.32826(17) 0.67029(7) 0.0323 1.0000 Uani . . . . . . 
C60 C 0.6327(2) 0.42040(18) 0.67838(9) 0.0439 1.0000 Uani . . . . . . 
C61 C 0.72721(18) 0.29158(19) 0.66059(8) 0.0378 1.0000 Uani . . . . . . 
O62 O 0.24923(11) 0.04665(8) 0.59656(4) 0.0176 1.0000 Uani . . . . . . 
P63 P 0.30132(4) 0.02310(3) 0.559171(14) 0.0158 1.0000 Uani . . . . . . 
O64 O 0.34043(11) 0.09534(8) 0.53553(4) 0.0178 1.0000 Uani . . . . . . 
C65 C 0.20480(14) -0.03561(12) 0.52687(6) 0.0183 1.0000 Uani . . . . . . 
C66 C 0.16854(19) -0.00889(14) 0.48820(7) 0.0279 1.0000 Uani . . . . . . 
C67 C 0.0866(2) -0.05195(17) 0.46496(7) 0.0346 1.0000 Uani . . . . . . 
C68 C 0.04254(17) -0.12254(16) 0.47973(8) 0.0330 1.0000 Uani . . . . . . 
C69 C 0.07929(17) -0.14990(16) 0.51798(7) 0.0300 1.0000 Uani . . . . . . 
C70 C 0.15961(17) -0.10666(14) 0.54172(7) 0.0250 1.0000 Uani . . . . . . 
C71 C 0.41622(15) -0.04061(12) 0.57535(6) 0.0179 1.0000 Uani . . . . . . 
C72 C 0.47605(16) -0.07659(13) 0.54692(6) 0.0209 1.0000 Uani . . . . . . 
C73 C 0.56876(17) -0.12159(14) 0.55931(6) 0.0247 1.0000 Uani . . . . . . 
C74 C 0.60315(19) -0.13004(15) 0.60015(7) 0.0296 1.0000 Uani . . . . . . 
C75 C 0.5449(2) -0.09374(16) 0.62840(7) 0.0323 1.0000 Uani . . . . . . 
C76 C 0.45157(17) -0.04880(14) 0.61609(6) 0.0251 1.0000 Uani . . . . . . 
O77 O 0.08312(11) 0.13971(9) 0.62540(4) 0.0213 1.0000 Uani . . . . . . 
C78 C -0.00995(19) 0.13662(18) 0.64524(8) 0.0351 1.0000 Uani . . . . . . 
C79 C 0.0021(2) 0.1967(2) 0.68007(9) 0.0471 1.0000 Uani . . . . . . 
C80 C -0.0269(4) 0.0487(2) 0.65781(12) 0.0714 1.0000 Uani . . . . . . 
O81 O 0.50897(10) 0.21288(9) 0.54852(4) 0.0197 1.0000 Uani . . . . . . 
C82 C 0.62104(15) 0.20225(14) 0.56195(6) 0.0237 1.0000 Uani . . . . . . 
C83 C 0.63974(19) 0.11596(18) 0.57877(8) 0.0371 1.0000 Uani . . . . . . 
C84 C 0.68566(17) 0.21955(14) 0.52750(8) 0.0299 1.0000 Uani . . . . . . 
N85 N 0.8448(4) 0.2086(3) 0.27622(13) 0.0961 1.0000 Uani . . . . . . 
C86 C 0.8487(3) 0.1325(3) 0.29348(11) 0.0638 1.0000 Uani . . . . . . 
C87 C 0.7588(4) 0.0989(2) 0.30546(12) 0.0646 1.0000 Uani . . . . . . 
C88 C 0.6612(4) 0.1405(4) 0.29761(17) 0.1020 1.0000 Uani . . . . . . 
C89 C 0.6590(5) 0.2174(3) 0.27941(12) 0.0836 1.0000 Uani . . . . . . 
C90 C 0.7536(4) 0.2478(2) 0.26894(11) 0.0663 1.0000 Uani . . . . . . 
H121 H 0.1667 0.3574 0.6853 0.0375 1.0000 Uiso R . . . . . 
H131 H 0.0432 0.3686 0.7325 0.0449 1.0000 Uiso R . . . . . 
H141 H -0.0163 0.4977 0.7505 0.0463 1.0000 Uiso R . . . . . 
H151 H 0.0523 0.6172 0.7232 0.0425 1.0000 Uiso R . . . . . 
H161 H 0.1731 0.6065 0.6765 0.0311 1.0000 Uiso R . . . . . 
H181 H 0.4326 0.5803 0.6679 0.0407 1.0000 Uiso R . . . . . 
H191 H 0.4938 0.7069 0.6487 0.0567 1.0000 Uiso R . . . . . 
H201 H 0.4073 0.7739 0.5915 0.0529 1.0000 Uiso R . . . . . 
H211 H 0.2623 0.7099 0.5535 0.0474 1.0000 Uiso R . . . . . 
H221 H 0.2058 0.5800 0.5727 0.0353 1.0000 Uiso R . . . . . 
H271 H 0.2973 0.4834 0.5224 0.0343 1.0000 Uiso R . . . . . 
H281 H 0.3943 0.5984 0.5036 0.0447 1.0000 Uiso R . . . . . 
H291 H 0.4675 0.5966 0.4431 0.0499 1.0000 Uiso R . . . . . 
H301 H 0.4456 0.4824 0.4020 0.0554 1.0000 Uiso R . . . . . 
H311 H 0.3510 0.3677 0.4202 0.0417 1.0000 Uiso R . . . . . 
H331 H 0.0721 0.4041 0.4362 0.0535 1.0000 Uiso R . . . . . 
H341 H -0.0527 0.3629 0.3845 0.0765 1.0000 Uiso R . . . . . 
H351 H -0.0534 0.2284 0.3615 0.0738 1.0000 Uiso R . . . . . 
H361 H 0.0726 0.1334 0.3921 0.0600 1.0000 Uiso R . . . . . 
H371 H 0.1977 0.1749 0.4448 0.0356 1.0000 Uiso R . . . . . 
H391 H -0.1223 0.3106 0.5746 0.0352 1.0000 Uiso R . . . . . 
H401 H -0.1517 0.4450 0.5963 0.0653 1.0000 Uiso R . . . . . 
H402 H -0.0710 0.3971 0.6293 0.0657 1.0000 Uiso R . . . . . 
H403 H -0.0256 0.4644 0.5996 0.0662 1.0000 Uiso R . . . . . 
H411 H -0.1587 0.4066 0.5225 0.0719 1.0000 Uiso R . . . . . 
H412 H -0.0363 0.4293 0.5244 0.0712 1.0000 Uiso R . . . . . 
H413 H -0.0729 0.3413 0.5100 0.0720 1.0000 Uiso R . . . . . 
H471 H 0.5560 0.1500 0.6673 0.0436 1.0000 Uiso R . . . . . 
H481 H 0.7115 0.0672 0.6778 0.0492 1.0000 Uiso R . . . . . 
H491 H 0.7271 -0.0289 0.7305 0.0368 1.0000 Uiso R . . . . . 
H501 H 0.5935 -0.0418 0.7720 0.0499 1.0000 Uiso R . . . . . 
H511 H 0.4407 0.0404 0.7615 0.0466 1.0000 Uiso R . . . . . 
H531 H 0.2434 0.0655 0.7530 0.0322 1.0000 Uiso R . . . . . 
H541 H 0.1732 0.0849 0.8136 0.0389 1.0000 Uiso R . . . . . 
H551 H 0.1865 0.2136 0.8453 0.0413 1.0000 Uiso R . . . . . 
H561 H 0.2696 0.3233 0.8162 0.0424 1.0000 Uiso R . . . . . 
H571 H 0.3467 0.3027 0.7572 0.0340 1.0000 Uiso R . . . . . 
H591 H 0.6023 0.2989 0.6953 0.0395 1.0000 Uiso R . . . . . 
H601 H 0.6829 0.4295 0.7022 0.0661 1.0000 Uiso R . . . . . 
H602 H 0.5643 0.4442 0.6819 0.0662 1.0000 Uiso R . . . . . 
H603 H 0.6603 0.4460 0.6549 0.0669 1.0000 Uiso R . . . . . 
H611 H 0.7846 0.3014 0.6821 0.0568 1.0000 Uiso R . . . . . 
H612 H 0.7203 0.2326 0.6547 0.0575 1.0000 Uiso R . . . . . 
H613 H 0.7454 0.3223 0.6374 0.0575 1.0000 Uiso R . . . . . 
H661 H 0.1990 0.0389 0.4779 0.0338 1.0000 Uiso R . . . . . 
H671 H 0.0606 -0.0326 0.4390 0.0423 1.0000 Uiso R . . . . . 
H681 H -0.0114 -0.1510 0.4636 0.0392 1.0000 Uiso R . . . . . 
H691 H 0.0487 -0.1981 0.5278 0.0360 1.0000 Uiso R . . . . . 
H701 H 0.1827 -0.1254 0.5683 0.0306 1.0000 Uiso R . . . . . 
H721 H 0.4533 -0.0695 0.5194 0.0240 1.0000 Uiso R . . . . . 
H731 H 0.6067 -0.1465 0.5401 0.0296 1.0000 Uiso R . . . . . 
H741 H 0.6652 -0.1605 0.6087 0.0365 1.0000 Uiso R . . . . . 
H751 H 0.5682 -0.0985 0.6558 0.0394 1.0000 Uiso R . . . . . 
H761 H 0.4125 -0.0242 0.6350 0.0298 1.0000 Uiso R . . . . . 
H781 H -0.0757 0.1534 0.6253 0.0429 1.0000 Uiso R . . . . . 
H791 H -0.0618 0.1942 0.6938 0.0706 1.0000 Uiso R . . . . . 
H792 H 0.0643 0.1818 0.6990 0.0705 1.0000 Uiso R . . . . . 
H793 H 0.0121 0.2514 0.6703 0.0707 1.0000 Uiso R . . . . . 
H801 H -0.0915 0.0472 0.6717 0.1067 1.0000 Uiso R . . . . . 
H802 H 0.0371 0.0329 0.6756 0.1077 1.0000 Uiso R . . . . . 
H803 H -0.0342 0.0135 0.6345 0.1069 1.0000 Uiso R . . . . . 
H821 H 0.6398 0.2431 0.5836 0.0282 1.0000 Uiso R . . . . . 
H831 H 0.7143 0.1111 0.5900 0.0560 1.0000 Uiso R . . . . . 
H832 H 0.5982 0.1069 0.6003 0.0554 1.0000 Uiso R . . . . . 
H833 H 0.6219 0.0744 0.5585 0.0559 1.0000 Uiso R . . . . . 
H841 H 0.7619 0.2123 0.5366 0.0453 1.0000 Uiso R . . . . . 
H842 H 0.6745 0.2759 0.5187 0.0450 1.0000 Uiso R . . . . . 
H843 H 0.6644 0.1820 0.5052 0.0456 1.0000 Uiso R . . . . . 
H861 H 0.9123 0.1059 0.2992 0.0768 1.0000 Uiso R . . . . . 
H871 H 0.7651 0.0495 0.3192 0.0782 1.0000 Uiso R . . . . . 
H881 H 0.5961 0.1168 0.3052 0.1222 1.0000 Uiso R . . . . . 
H891 H 0.5928 0.2490 0.2752 0.1003 1.0000 Uiso R . . . . . 
H901 H 0.7538 0.3007 0.2551 0.0807 1.0000 Uiso R . . . . . 
loop_
_atom_site_aniso_label
_atom_site_aniso_U_11
_atom_site_aniso_U_22
_atom_site_aniso_U_33
_atom_site_aniso_U_23
_atom_site_aniso_U_13
_atom_site_aniso_U_12
Ti1 0.01311(12) 0.01433(13) 0.01403(13) 0.00065(11) 0.00255(9) 0.00147(10) 
Ti2 0.01431(12) 0.01306(13) 0.01376(13) -0.00018(10) 0.00240(9) -0.00034(10) 
Ti3 0.01364(12) 0.01406(13) 0.01495(13) -0.00075(11) 0.00150(9) -0.00021(10) 
Ti4 0.01324(12) 0.01350(13) 0.01541(13) 0.00027(11) 0.00213(9) 0.00181(10) 
O5 0.0149(5) 0.0144(6) 0.0141(5) -0.0005(4) 0.0019(4) 0.0003(4) 
O6 0.0152(5) 0.0142(5) 0.0156(5) 0.0002(4) 0.0027(4) -0.0000(4) 
O7 0.0146(5) 0.0146(5) 0.0138(5) -0.0005(4) 0.0017(4) 0.0010(4) 
O8 0.0211(6) 0.0137(6) 0.0189(6) -0.0006(5) 0.0017(5) 0.0023(5) 
P9 0.0188(2) 0.0139(2) 0.0198(2) -0.00241(17) 0.00423(16) 0.00027(16) 
O10 0.0181(6) 0.0163(6) 0.0218(6) -0.0039(5) 0.0016(5) -0.0005(5) 
C11 0.0188(8) 0.0238(9) 0.0208(8) -0.0045(7) 0.0026(6) 0.0009(7) 
C12 0.0364(11) 0.0284(11) 0.0299(11) -0.0068(9) 0.0154(9) -0.0057(9) 
C13 0.0415(13) 0.0424(14) 0.0319(12) -0.0067(11) 0.0170(10) -0.0113(11) 
C14 0.0292(11) 0.0575(17) 0.0302(12) -0.0096(11) 0.0134(9) 0.0005(11) 
C15 0.0327(11) 0.0437(14) 0.0289(11) -0.0086(10) 0.0073(9) 0.0153(10) 
C16 0.0274(9) 0.0279(10) 0.0218(9) -0.0028(8) 0.0027(7) 0.0087(8) 
C17 0.0276(9) 0.0140(8) 0.0295(10) -0.0038(7) 0.0095(8) -0.0009(7) 
C18 0.0394(13) 0.0244(11) 0.0410(13) -0.0029(10) 0.0022(10) -0.0088(9) 
C19 0.0519(16) 0.0307(13) 0.0564(18) -0.0074(12) 0.0067(13) -0.0182(12) 
C20 0.0641(18) 0.0208(11) 0.0515(16) 0.0002(11) 0.0220(14) -0.0105(11) 
C21 0.0550(16) 0.0238(11) 0.0411(14) 0.0069(10) 0.0158(12) -0.0002(11) 
C22 0.0391(12) 0.0189(9) 0.0308(11) 0.0008(8) 0.0095(9) 0.0002(8) 
O23 0.0188(6) 0.0190(6) 0.0178(6) 0.0038(5) 0.0038(4) 0.0051(5) 
P24 0.01696(19) 0.0178(2) 0.01571(19) 0.00347(17) 0.00295(15) 0.00335(16) 
O25 0.0198(6) 0.0183(6) 0.0152(6) 0.0015(5) 0.0029(4) 0.0049(5) 
C26 0.0218(9) 0.0215(9) 0.0269(10) 0.0077(8) 0.0071(7) 0.0039(7) 
C27 0.0232(9) 0.0201(9) 0.0421(12) 0.0042(9) 0.0078(8) 0.0035(7) 
C28 0.0279(11) 0.0207(10) 0.0642(18) 0.0101(11) 0.0079(11) 0.0020(8) 
C29 0.0286(11) 0.0336(13) 0.0651(18) 0.0225(13) 0.0110(11) -0.0015(10) 
C30 0.0390(14) 0.0560(18) 0.0461(15) 0.0217(14) 0.0203(12) -0.0007(12) 
C31 0.0368(12) 0.0381(13) 0.0330(12) 0.0087(10) 0.0151(10) 0.0001(10) 
C32 0.0200(8) 0.0331(10) 0.0148(8) 0.0035(7) 0.0017(6) 0.0037(7) 
C33 0.0434(14) 0.0636(19) 0.0243(11) 0.0040(11) -0.0044(9) 0.0266(13) 
C34 0.0365(14) 0.129(4) 0.0252(12) 0.0005(18) -0.0085(10) 0.0282(19) 
C35 0.0278(12) 0.132(4) 0.0230(12) -0.0039(17) -0.0019(9) -0.0163(17) 
C36 0.0468(15) 0.074(2) 0.0283(12) -0.0091(13) 0.0038(11) -0.0321(15) 
C37 0.0306(10) 0.0375(12) 0.0227(9) -0.0011(9) 0.0030(8) -0.0119(9) 
O38 0.0133(5) 0.0218(6) 0.0242(6) 0.0002(5) 0.0026(4) 0.0035(5) 
C39 0.0167(8) 0.0316(11) 0.0381(12) 0.0008(9) 0.0022(7) 0.0061(8) 
C40 0.0329(12) 0.0358(14) 0.0649(19) -0.0061(13) 0.0166(12) 0.0131(10) 
C41 0.0317(12) 0.064(2) 0.0475(16) 0.0178(15) -0.0023(11) 0.0206(13) 
O42 0.0154(5) 0.0142(5) 0.0144(5) 0.0005(4) 0.0018(4) 0.0016(4) 
O43 0.0206(6) 0.0191(6) 0.0150(6) 0.0002(5) 0.0011(4) -0.0010(5) 
P44 0.0191(2) 0.0185(2) 0.01332(19) 0.00095(16) 0.00111(15) -0.00001(16) 
O45 0.0223(6) 0.0183(6) 0.0142(5) 0.0013(5) 0.0008(4) -0.0011(5) 
C46 0.0210(8) 0.0213(9) 0.0173(8) 0.0000(7) -0.0027(6) 0.0014(7) 
C47 0.0341(12) 0.0375(13) 0.0371(13) 0.0132(11) 0.0110(10) 0.0119(10) 
C48 0.0336(12) 0.0463(16) 0.0455(15) 0.0125(12) 0.0137(11) 0.0149(11) 
C49 0.0295(10) 0.0296(11) 0.0301(11) -0.0033(9) -0.0070(8) 0.0089(9) 
C50 0.0416(14) 0.0457(15) 0.0350(13) 0.0181(11) 0.0009(10) 0.0153(12) 
C51 0.0353(12) 0.0486(15) 0.0340(13) 0.0214(11) 0.0108(10) 0.0141(11) 
C52 0.0191(8) 0.0257(9) 0.0158(7) -0.0006(7) 0.0005(6) -0.0005(7) 
C53 0.0276(10) 0.0285(11) 0.0247(10) 0.0013(8) 0.0077(7) -0.0028(8) 
C54 0.0298(11) 0.0433(14) 0.0267(10) 0.0037(10) 0.0103(8) -0.0049(10) 
C55 0.0291(10) 0.0551(16) 0.0222(10) -0.0055(10) 0.0090(8) -0.0048(10) 
C56 0.0363(12) 0.0435(14) 0.0266(11) -0.0144(10) 0.0092(9) -0.0081(10) 
C57 0.0314(10) 0.0322(11) 0.0215(9) -0.0065(8) 0.0059(8) -0.0079(9) 
O58 0.0135(5) 0.0211(6) 0.0204(6) -0.0028(5) -0.0001(4) -0.0021(5) 
C59 0.0244(10) 0.0429(14) 0.0288(10) -0.0058(10) -0.0009(8) -0.0033(9) 
C60 0.0355(13) 0.0407(15) 0.0525(17) -0.0221(13) -0.0082(11) -0.0042(11) 
C61 0.0209(9) 0.0498(15) 0.0405(13) -0.0061(12) -0.0061(8) 0.0013(10) 
O62 0.0226(6) 0.0143(6) 0.0168(6) -0.0006(5) 0.0049(5) 0.0004(5) 
P63 0.0183(2) 0.0134(2) 0.0157(2) -0.00093(16) 0.00255(15) 0.00124(15) 
O64 0.0218(6) 0.0148(6) 0.0172(6) -0.0007(5) 0.0046(5) 0.0011(5) 
C65 0.0171(7) 0.0175(8) 0.0201(8) -0.0031(6) 0.0020(6) 0.0016(6) 
C66 0.0352(11) 0.0233(10) 0.0235(9) -0.0007(8) -0.0046(8) 0.0018(8) 
C67 0.0365(12) 0.0349(12) 0.0288(11) -0.0068(9) -0.0114(9) 0.0065(10) 
C68 0.0183(9) 0.0400(13) 0.0399(12) -0.0183(11) -0.0005(8) 0.0005(9) 
C69 0.0219(9) 0.0346(12) 0.0348(11) -0.0094(9) 0.0086(8) -0.0087(8) 
C70 0.0246(9) 0.0270(10) 0.0242(9) -0.0034(8) 0.0065(7) -0.0065(8) 
C71 0.0198(8) 0.0157(8) 0.0180(8) -0.0009(6) 0.0015(6) 0.0011(6) 
C72 0.0226(8) 0.0217(9) 0.0177(8) -0.0020(7) 0.0003(6) 0.0033(7) 
C73 0.0264(9) 0.0257(10) 0.0221(9) -0.0034(8) 0.0032(7) 0.0074(8) 
C74 0.0293(10) 0.0345(12) 0.0244(10) 0.0013(9) 0.0001(8) 0.0142(9) 
C75 0.0355(11) 0.0424(13) 0.0184(9) 0.0014(9) 0.0001(8) 0.0163(10) 
C76 0.0285(9) 0.0287(10) 0.0180(8) -0.0003(7) 0.0022(7) 0.0093(8) 
O77 0.0169(6) 0.0220(7) 0.0263(7) -0.0019(6) 0.0076(5) -0.0025(5) 
C78 0.0237(10) 0.0503(15) 0.0333(12) 0.0003(11) 0.0113(8) -0.0020(10) 
C79 0.0417(14) 0.0559(18) 0.0471(16) -0.0160(14) 0.0194(12) 0.0053(13) 
C80 0.101(3) 0.061(2) 0.061(2) 0.0015(18) 0.047(2) -0.037(2) 
O81 0.0135(5) 0.0250(7) 0.0209(6) 0.0009(5) 0.0033(4) 0.0019(5) 
C82 0.0147(7) 0.0303(10) 0.0259(9) -0.0058(8) 0.0017(6) 0.0023(7) 
C83 0.0260(10) 0.0478(15) 0.0377(13) 0.0167(11) 0.0046(9) 0.0109(10) 
C84 0.0202(9) 0.0248(10) 0.0472(13) -0.0005(9) 0.0141(9) 0.0001(7) 
N85 0.094(3) 0.107(3) 0.080(3) 0.033(2) -0.019(2) -0.032(3) 
C86 0.063(2) 0.075(3) 0.053(2) 0.0101(19) 0.0057(17) 0.0035(19) 
C87 0.087(3) 0.0457(19) 0.066(2) 0.0059(17) 0.027(2) 0.0004(18) 
C88 0.100(4) 0.111(4) 0.107(4) 0.053(3) 0.062(3) 0.035(3) 
C89 0.121(4) 0.081(3) 0.054(2) 0.016(2) 0.035(2) 0.045(3) 
C90 0.101(3) 0.049(2) 0.0432(18) -0.0012(15) -0.0148(19) -0.017(2) 

_refine_ls_extinction_method 
    'None'
_oxford_refine_ls_scale 0.18494(5) 
loop_
 _geom_bond_atom_site_label_1
 _geom_bond_site_symmetry_1
 _geom_bond_atom_site_label_2
 _geom_bond_site_symmetry_2
 _geom_bond_distance
 _geom_bond_publ_flag
Ti1 . Ti2 . 3.1003(4)    yes
Ti1 . Ti3 . 2.8997(4)    yes
Ti1 . Ti4 . 3.1155(4)    yes
Ti1 . O6 . 1.9500(13)    yes
Ti1 . O7 . 2.1502(12)    yes
Ti1 . P24 . 3.1944(6)    yes
Ti1 . O25 . 2.0093(13)    yes
Ti1 . O42 . 1.9277(13)    yes
Ti1 . O64 . 2.0174(14)    yes
Ti1 . O81 . 1.7657(13)    yes
Ti2 . Ti3 . 3.0950(4)    yes
Ti2 . Ti4 . 2.8956(5)    yes
Ti2 . O5 . 1.9367(13)    yes
Ti2 . O7 . 1.9158(13)    yes
Ti2 . O42 . 2.1356(12)    yes
Ti2 . P44 . 3.2095(6)    yes
Ti2 . O45 . 2.0381(13)    yes
Ti2 . O62 . 2.0032(14)    yes
Ti2 . P63 . 3.1926(6)    yes
Ti2 . O77 . 1.7698(13)    yes
Ti3 . Ti4 . 3.0763(4)    yes
Ti3 . O5 . 2.0963(12)    yes
Ti3 . O6 . 1.8876(13)    yes
Ti3 . P9 . 3.2115(6)    yes
Ti3 . O10 . 2.0450(14)    yes
Ti3 . O42 . 1.9333(13)    yes
Ti3 . O43 . 2.0568(14)    yes
Ti3 . P44 . 3.2229(6)    yes
Ti3 . O58 . 1.8000(13)    yes
Ti4 . O5 . 1.9372(13)    yes
Ti4 . O6 . 2.1675(12)    yes
Ti4 . O7 . 1.9087(13)    yes
Ti4 . O8 . 2.0181(14)    yes
Ti4 . P9 . 3.2025(6)    yes
Ti4 . O23 . 2.0069(13)    yes
Ti4 . P24 . 3.2095(6)    yes
Ti4 . O38 . 1.7707(13)    yes
O8 . P9 . 1.5199(14)    yes
P9 . O10 . 1.5190(14)    yes
P9 . C11 . 1.8023(19)    yes
P9 . C17 . 1.795(2)    yes
C11 . C12 . 1.394(3)    yes
C11 . C16 . 1.396(3)    yes
C12 . C13 . 1.392(3)    yes
C12 . H121 . 0.937    no
C13 . C14 . 1.385(4)    yes
C13 . H131 . 0.941    no
C14 . C15 . 1.383(4)    yes
C14 . H141 . 0.944    no
C15 . C16 . 1.391(3)    yes
C15 . H151 . 0.945    no
C16 . H161 . 0.933    no
C17 . C18 . 1.387(3)    yes
C17 . C22 . 1.393(3)    yes
C18 . C19 . 1.399(4)    yes
C18 . H181 . 0.924    no
C19 . C20 . 1.378(5)    yes
C19 . H191 . 0.934    no
C20 . C21 . 1.379(4)    yes
C20 . H201 . 0.943    no
C21 . C22 . 1.387(3)    yes
C21 . H211 . 0.948    no
C22 . H221 . 0.932    no
O23 . P24 . 1.5225(14)    yes
P24 . O25 . 1.5210(14)    yes
P24 . C26 . 1.792(2)    yes
P24 . C32 . 1.795(2)    yes
C26 . C27 . 1.392(3)    yes
C26 . C31 . 1.399(3)    yes
C27 . C28 . 1.395(3)    yes
C27 . H271 . 0.940    no
C28 . C29 . 1.375(4)    yes
C28 . H281 . 0.944    no
C29 . C30 . 1.385(5)    yes
C29 . H291 . 0.924    no
C30 . C31 . 1.392(4)    yes
C30 . H301 . 0.917    no
C31 . H311 . 0.931    no
C32 . C33 . 1.390(3)    yes
C32 . C37 . 1.382(3)    yes
C33 . C34 . 1.378(4)    yes
C33 . H331 . 0.922    no
C34 . C35 . 1.357(6)    yes
C34 . H341 . 0.935    no
C35 . C36 . 1.394(5)    yes
C35 . H351 . 0.939    no
C36 . C37 . 1.393(3)    yes
C36 . H361 . 0.936    no
C37 . H371 . 0.940    no
O38 . C39 . 1.420(2)    yes
C39 . C40 . 1.517(4)    yes
C39 . C41 . 1.511(4)    yes
C39 . H391 . 0.994    no
C40 . H401 . 0.965    no
C40 . H402 . 0.985    no
C40 . H403 . 0.973    no
C41 . H411 . 0.973    no
C41 . H412 . 0.949    no
C41 . H413 . 0.967    no
O43 . P44 . 1.5187(15)    yes
P44 . O45 . 1.5214(14)    yes
P44 . C46 . 1.804(2)    yes
P44 . C52 . 1.7980(19)    yes
C46 . C47 . 1.399(3)    yes
C46 . C51 . 1.381(3)    yes
C47 . C48 . 1.392(3)    yes
C47 . H471 . 0.955    no
C48 . C49 . 1.392(4)    yes
C48 . H481 . 0.964    no
C49 . C50 . 1.357(4)    yes
C49 . H491 . 0.926    no
C50 . C51 . 1.388(3)    yes
C50 . H501 . 0.945    no
C51 . H511 . 0.934    no
C52 . C53 . 1.396(3)    yes
C52 . C57 . 1.392(3)    yes
C53 . C54 . 1.392(3)    yes
C53 . H531 . 0.956    no
C54 . C55 . 1.386(4)    yes
C54 . H541 . 0.933    no
C55 . C56 . 1.388(4)    yes
C55 . H551 . 0.925    no
C56 . C57 . 1.389(3)    yes
C56 . H561 . 0.939    no
C57 . H571 . 0.933    no
O58 . C59 . 1.427(3)    yes
C59 . C60 . 1.517(4)    yes
C59 . C61 . 1.494(3)    yes
C59 . H591 . 1.023    no
C60 . H601 . 0.964    no
C60 . H602 . 0.953    no
C60 . H603 . 0.984    no
C61 . H611 . 0.966    no
C61 . H612 . 0.977    no
C61 . H613 . 0.972    no
O62 . P63 . 1.5245(14)    yes
P63 . O64 . 1.5228(14)    yes
P63 . C65 . 1.7906(19)    yes
P63 . C71 . 1.7926(19)    yes
C65 . C66 . 1.389(3)    yes
C65 . C70 . 1.396(3)    yes
C66 . C67 . 1.393(3)    yes
C66 . H661 . 0.945    no
C67 . C68 . 1.383(4)    yes
C67 . H671 . 0.945    no
C68 . C69 . 1.381(4)    yes
C68 . H681 . 0.931    no
C69 . C70 . 1.390(3)    yes
C69 . H691 . 0.943    no
C70 . H701 . 0.951    no
C71 . C72 . 1.402(3)    yes
C71 . C76 . 1.390(3)    yes
C72 . C73 . 1.385(3)    yes
C72 . H721 . 0.940    no
C73 . C74 . 1.391(3)    yes
C73 . H731 . 0.933    no
C74 . C75 . 1.388(3)    yes
C74 . H741 . 0.932    no
C75 . C76 . 1.390(3)    yes
C75 . H751 . 0.932    no
C76 . H761 . 0.930    no
O77 . C78 . 1.402(2)    yes
C78 . C79 . 1.512(4)    yes
C78 . C80 . 1.504(4)    yes
C78 . H781 . 1.030    no
C79 . H791 . 0.965    no
C79 . H792 . 0.972    no
C79 . H793 . 0.957    no
C80 . H801 . 0.974    no
C80 . H802 . 0.971    no
C80 . H803 . 0.962    no
O81 . C82 . 1.423(2)    yes
C82 . C83 . 1.513(3)    yes
C82 . C84 . 1.508(3)    yes
C82 . H821 . 0.989    no
C83 . H831 . 0.962    no
C83 . H832 . 0.947    no
C83 . H833 . 0.962    no
C84 . H841 . 0.967    no
C84 . H842 . 0.962    no
C84 . H843 . 0.974    no
N85 . C86 . 1.359(6)    yes
N85 . C90 . 1.297(6)    yes
C86 . C87 . 1.347(5)    yes
C86 . H861 . 0.900    no
C87 . C88 . 1.385(6)    yes
C87 . H871 . 0.920    no
C88 . C89 . 1.383(6)    yes
C88 . H881 . 0.956    no
C89 . C90 . 1.359(6)    yes
C89 . H891 . 0.964    no
C90 . H901 . 0.974    no
loop_
 _geom_angle_atom_site_label_1
 _geom_angle_site_symmetry_1
 _geom_angle_atom_site_label_2
 _geom_angle_site_symmetry_2
 _geom_angle_atom_site_label_3
 _geom_angle_site_symmetry_3
 _geom_angle
 _geom_angle_publ_flag
Ti2 . Ti1 . Ti3 . 61.999(10)    yes
Ti2 . Ti1 . Ti4 . 55.528(10)    yes
Ti3 . Ti1 . Ti4 . 61.393(10)    yes
Ti2 . Ti1 . O6 . 82.93(4)    yes
Ti3 . Ti1 . O6 . 40.12(4)    yes
Ti4 . Ti1 . O6 . 43.52(4)    yes
Ti2 . Ti1 . O7 . 37.59(3)    yes
Ti3 . Ti1 . O7 . 83.64(3)    yes
Ti4 . Ti1 . O7 . 37.10(3)    yes
O6 . Ti1 . O7 . 80.01(5)    yes
Ti2 . Ti1 . P24 . 109.743(13)    yes
Ti3 . Ti1 . P24 . 109.939(15)    yes
Ti4 . Ti1 . P24 . 61.131(12)    yes
O6 . Ti1 . P24 . 70.64(4)    yes
O7 . Ti1 . P24 . 73.54(4)    yes
Ti2 . Ti1 . O25 . 123.76(4)    yes
Ti3 . Ti1 . O25 . 129.97(4)    yes
Ti4 . Ti1 . O25 . 81.89(4)    yes
O6 . Ti1 . O25 . 89.88(6)    yes
O7 . Ti1 . O25 . 86.19(5)    yes
Ti2 . Ti1 . O42 . 42.82(4)    yes
Ti3 . Ti1 . O42 . 41.39(4)    yes
Ti4 . Ti1 . O42 . 82.45(4)    yes
O6 . Ti1 . O42 . 80.52(5)    yes
O7 . Ti1 . O42 . 79.74(5)    yes
Ti2 . Ti1 . O64 . 81.71(4)    yes
Ti3 . Ti1 . O64 . 135.76(4)    yes
Ti4 . Ti1 . O64 . 118.48(4)    yes
O6 . Ti1 . O64 . 161.66(5)    yes
O7 . Ti1 . O64 . 81.71(5)    yes
Ti2 . Ti1 . O81 . 139.52(5)    yes
Ti3 . Ti1 . O81 . 95.92(5)    yes
Ti4 . Ti1 . O81 . 145.08(5)    yes
O6 . Ti1 . O81 . 101.81(6)    yes
O7 . Ti1 . O81 . 176.64(6)    yes
P24 . Ti1 . O25 . 21.69(4)    yes
P24 . Ti1 . O42 . 143.37(4)    yes
O25 . Ti1 . O42 . 164.13(5)    yes
P24 . Ti1 . O64 . 105.43(4)    yes
O25 . Ti1 . O64 . 90.37(6)    yes
O42 . Ti1 . O64 . 94.81(6)    yes
P24 . Ti1 . O81 . 109.69(5)    yes
O25 . Ti1 . O81 . 96.61(6)    yes
O42 . Ti1 . O81 . 97.71(6)    yes
O64 . Ti1 . O81 . 96.37(6)    yes
Ti1 . Ti2 . Ti3 . 55.817(10)    yes
Ti1 . Ti2 . Ti4 . 62.503(10)    yes
Ti3 . Ti2 . Ti4 . 61.693(11)    yes
Ti1 . Ti2 . O5 . 82.87(4)    yes
Ti3 . Ti2 . O5 . 41.81(4)    yes
Ti4 . Ti2 . O5 . 41.64(4)    yes
Ti1 . Ti2 . O7 . 43.21(4)    yes
Ti3 . Ti2 . O7 . 82.25(4)    yes
Ti4 . Ti2 . O7 . 40.70(4)    yes
O5 . Ti2 . O7 . 80.98(5)    yes
Ti1 . Ti2 . O42 . 37.85(3)    yes
Ti3 . Ti2 . O42 . 38.10(4)    yes
Ti4 . Ti2 . O42 . 84.90(4)    yes
O5 . Ti2 . O42 . 79.50(5)    yes
O7 . Ti2 . O42 . 80.38(5)    yes
Ti1 . Ti2 . P44 . 106.247(14)    yes
Ti3 . Ti2 . P44 . 61.457(12)    yes
Ti4 . Ti2 . P44 . 114.767(15)    yes
O5 . Ti2 . P44 . 74.50(4)    yes
O7 . Ti2 . P44 . 143.52(4)    yes
Ti1 . Ti2 . O45 . 121.59(4)    yes
Ti3 . Ti2 . O45 . 83.16(4)    yes
Ti4 . Ti2 . O45 . 134.19(4)    yes
O5 . Ti2 . O45 . 92.61(6)    yes
O7 . Ti2 . O45 . 163.90(6)    yes
Ti1 . Ti2 . O62 . 81.93(4)    yes
Ti3 . Ti2 . O62 . 123.08(4)    yes
Ti4 . Ti2 . O62 . 132.41(4)    yes
O5 . Ti2 . O62 . 163.77(5)    yes
O7 . Ti2 . O62 . 91.74(6)    yes
Ti1 . Ti2 . P63 . 60.771(12)    yes
Ti3 . Ti2 . P63 . 108.483(14)    yes
Ti4 . Ti2 . P63 . 112.627(14)    yes
O5 . Ti2 . P63 . 143.64(4)    yes
O7 . Ti2 . P63 . 72.93(4)    yes
Ti1 . Ti2 . O77 . 144.46(5)    yes
Ti3 . Ti2 . O77 . 140.37(5)    yes
Ti4 . Ti2 . O77 . 95.72(5)    yes
O5 . Ti2 . O77 . 99.29(6)    yes
O7 . Ti2 . O77 . 101.73(6)    yes
O42 . Ti2 . P44 . 69.01(4)    yes
O42 . Ti2 . O45 . 83.95(5)    yes
P44 . Ti2 . O45 . 21.88(4)    yes
O42 . Ti2 . O62 . 85.01(5)    yes
P44 . Ti2 . O62 . 104.46(4)    yes
O45 . Ti2 . O62 . 90.53(6)    yes
O42 . Ti2 . P63 . 71.63(4)    yes
P44 . Ti2 . P63 . 113.375(16)    yes
O45 . Ti2 . P63 . 105.54(4)    yes
O62 . Ti2 . P63 . 21.73(4)    yes
O42 . Ti2 . O77 . 177.42(6)    yes
P44 . Ti2 . O77 . 108.50(5)    yes
O45 . Ti2 . O77 . 93.85(6)    yes
O62 . Ti2 . O77 . 96.38(6)    yes
P63 . Ti2 . O77 . 110.34(5)    yes
Ti2 . Ti3 . Ti1 . 62.184(10)    yes
Ti2 . Ti3 . Ti4 . 55.964(10)    yes
Ti1 . Ti3 . Ti4 . 62.762(10)    yes
Ti2 . Ti3 . O5 . 38.02(4)    yes
Ti1 . Ti3 . O5 . 85.61(4)    yes
Ti4 . Ti3 . O5 . 38.42(3)    yes
Ti2 . Ti3 . O6 . 84.02(4)    yes
Ti1 . Ti3 . O6 . 41.74(4)    yes
Ti4 . Ti3 . O6 . 44.18(4)    yes
O5 . Ti3 . O6 . 82.08(5)    yes
Ti2 . Ti3 . P9 . 106.214(14)    yes
Ti1 . Ti3 . P9 . 115.877(15)    yes
Ti4 . Ti3 . P9 . 61.193(12)    yes
O5 . Ti3 . P9 . 68.88(4)    yes
O6 . Ti3 . P9 . 76.08(4)    yes
Ti2 . Ti3 . O10 . 122.58(4)    yes
Ti1 . Ti3 . O10 . 134.56(4)    yes
Ti4 . Ti3 . O10 . 83.02(4)    yes
O5 . Ti3 . O10 . 84.67(5)    yes
O6 . Ti3 . O10 . 92.93(6)    yes
Ti2 . Ti3 . O42 . 42.97(4)    yes
Ti1 . Ti3 . O42 . 41.25(4)    yes
Ti4 . Ti3 . O42 . 83.45(4)    yes
O5 . Ti3 . O42 . 80.58(5)    yes
O6 . Ti3 . O42 . 81.96(5)    yes
Ti2 . Ti3 . O43 . 81.28(4)    yes
Ti1 . Ti3 . O43 . 131.81(4)    yes
Ti4 . Ti3 . O43 . 121.62(4)    yes
O5 . Ti3 . O43 . 83.26(5)    yes
O6 . Ti3 . O43 . 164.47(6)    yes
Ti2 . Ti3 . P44 . 61.023(12)    yes
Ti1 . Ti3 . P44 . 110.956(15)    yes
Ti4 . Ti3 . P44 . 109.505(14)    yes
O5 . Ti3 . P44 . 72.55(4)    yes
O6 . Ti3 . P44 . 144.88(4)    yes
Ti2 . Ti3 . O58 . 143.50(5)    yes
Ti1 . Ti3 . O58 . 100.58(5)    yes
Ti4 . Ti3 . O58 . 147.57(5)    yes
O5 . Ti3 . O58 . 173.21(6)    yes
O6 . Ti3 . O58 . 104.38(6)    yes
P9 . Ti3 . O10 . 21.88(4)    yes
P9 . Ti3 . O42 . 144.30(4)    yes
O10 . Ti3 . O42 . 164.91(5)    yes
P9 . Ti3 . O43 . 103.26(4)    yes
O10 . Ti3 . O43 . 90.78(6)    yes
O42 . Ti3 . O43 . 90.62(6)    yes
P9 . Ti3 . P44 . 114.907(15)    yes
O10 . Ti3 . P44 . 108.08(4)    yes
O42 . Ti3 . P44 . 70.44(4)    yes
O43 . Ti3 . P44 . 21.78(4)    yes
P9 . Ti3 . O58 . 110.28(5)    yes
O10 . Ti3 . O58 . 92.83(6)    yes
O42 . Ti3 . O58 . 102.19(6)    yes
O43 . Ti3 . O58 . 90.48(6)    yes
P44 . Ti3 . O58 . 102.38(5)    yes
Ti1 . Ti4 . Ti3 . 55.845(10)    yes
Ti1 . Ti4 . Ti2 . 61.968(10)    yes
Ti3 . Ti4 . Ti2 . 62.344(11)    yes
Ti1 . Ti4 . O5 . 82.44(4)    yes
Ti3 . Ti4 . O5 . 42.25(4)    yes
Ti2 . Ti4 . O5 . 41.62(4)    yes
Ti1 . Ti4 . O6 . 38.28(3)    yes
Ti3 . Ti4 . O6 . 37.37(3)    yes
Ti2 . Ti4 . O6 . 84.71(4)    yes
O5 . Ti4 . O6 . 79.12(5)    yes
Ti1 . Ti4 . O7 . 42.80(4)    yes
Ti3 . Ti4 . O7 . 82.87(4)    yes
Ti2 . Ti4 . O7 . 40.88(4)    yes
O5 . Ti4 . O7 . 81.15(5)    yes
O6 . Ti4 . O7 . 80.47(5)    yes
Ti1 . Ti4 . O8 . 122.52(4)    yes
Ti3 . Ti4 . O8 . 81.61(4)    yes
Ti2 . Ti4 . O8 . 132.12(4)    yes
O5 . Ti4 . O8 . 90.51(6)    yes
O6 . Ti4 . O8 . 84.31(5)    yes
Ti1 . Ti4 . P9 . 110.192(14)    yes
Ti3 . Ti4 . P9 . 61.486(12)    yes
Ti2 . Ti4 . P9 . 111.518(15)    yes
O5 . Ti4 . P9 . 70.45(4)    yes
O6 . Ti4 . P9 . 73.28(4)    yes
Ti1 . Ti4 . O23 . 81.76(4)    yes
Ti3 . Ti4 . O23 . 120.63(4)    yes
Ti2 . Ti4 . O23 . 133.47(4)    yes
O5 . Ti4 . O23 . 162.20(5)    yes
O6 . Ti4 . O23 . 83.39(5)    yes
Ti1 . Ti4 . P24 . 60.647(12)    yes
Ti3 . Ti4 . P24 . 105.166(13)    yes
Ti2 . Ti4 . P24 . 114.886(15)    yes
O5 . Ti4 . P24 . 142.61(4)    yes
O6 . Ti4 . P24 . 68.40(4)    yes
Ti1 . Ti4 . O38 . 143.54(5)    yes
Ti3 . Ti4 . O38 . 143.70(5)    yes
Ti2 . Ti4 . O38 . 97.58(5)    yes
O5 . Ti4 . O38 . 102.26(6)    yes
O6 . Ti4 . O38 . 177.66(6)    yes
O7 . Ti4 . O8 . 163.77(6)    yes
O7 . Ti4 . P9 . 144.20(4)    yes
O8 . Ti4 . P9 . 21.59(4)    yes
O7 . Ti4 . O23 . 92.73(6)    yes
O8 . Ti4 . O23 . 91.08(6)    yes
P9 . Ti4 . O23 . 107.66(4)    yes
O7 . Ti4 . P24 . 75.79(4)    yes
O8 . Ti4 . P24 . 103.77(4)    yes
P9 . Ti4 . P24 . 114.859(16)    yes
O23 . Ti4 . P24 . 21.20(4)    yes
O7 . Ti4 . O38 . 101.58(6)    yes
O8 . Ti4 . O38 . 93.77(6)    yes
P9 . Ti4 . O38 . 105.33(5)    yes
O23 . Ti4 . O38 . 95.32(6)    yes
P24 . Ti4 . O38 . 110.87(5)    yes
Ti3 . O5 . Ti4 . 99.33(5)    yes
Ti3 . O5 . Ti2 . 100.17(6)    yes
Ti4 . O5 . Ti2 . 96.74(6)    yes
Ti4 . O6 . Ti1 . 98.20(5)    yes
Ti4 . O6 . Ti3 . 98.45(5)    yes
Ti1 . O6 . Ti3 . 98.14(6)    yes
Ti1 . O7 . Ti2 . 99.20(5)    yes
Ti1 . O7 . Ti4 . 100.10(6)    yes
Ti2 . O7 . Ti4 . 98.42(6)    yes
Ti4 . O8 . P9 . 129.16(8)    yes
O8 . P9 . Ti4 . 29.25(5)    yes
O8 . P9 . Ti3 . 84.72(5)    yes
Ti4 . P9 . Ti3 . 57.321(11)    yes
O8 . P9 . O10 . 114.62(8)    yes
Ti4 . P9 . O10 . 87.37(5)    yes
Ti3 . P9 . O10 . 30.12(5)    yes
O8 . P9 . C11 . 108.09(8)    yes
Ti4 . P9 . C11 . 109.83(7)    yes
Ti3 . P9 . C11 . 117.85(7)    yes
O10 . P9 . C11 . 108.63(9)    yes
O8 . P9 . C17 . 106.45(9)    yes
Ti4 . P9 . C17 . 129.20(7)    yes
Ti3 . P9 . C17 . 126.02(7)    yes
O10 . P9 . C17 . 110.41(9)    yes
C11 . P9 . C17 . 108.46(9)    yes
Ti3 . O10 . P9 . 128.00(8)    yes
P9 . C11 . C12 . 117.91(16)    yes
P9 . C11 . C16 . 122.52(17)    yes
C12 . C11 . C16 . 119.48(19)    yes
C11 . C12 . C13 . 120.0(2)    yes
C11 . C12 . H121 . 119.8    no
C13 . C12 . H121 . 120.2    no
C12 . C13 . C14 . 120.1(2)    yes
C12 . C13 . H131 . 120.2    no
C14 . C13 . H131 . 119.7    no
C13 . C14 . C15 . 120.2(2)    yes
C13 . C14 . H141 . 119.7    no
C15 . C14 . H141 . 120.2    no
C14 . C15 . C16 . 120.1(2)    yes
C14 . C15 . H151 . 120.7    no
C16 . C15 . H151 . 119.2    no
C11 . C16 . C15 . 120.1(2)    yes
C11 . C16 . H161 . 121.2    no
C15 . C16 . H161 . 118.8    no
P9 . C17 . C18 . 121.62(18)    yes
P9 . C17 . C22 . 119.11(17)    yes
C18 . C17 . C22 . 119.3(2)    yes
C17 . C18 . C19 . 119.6(3)    yes
C17 . C18 . H181 . 119.7    no
C19 . C18 . H181 . 120.7    no
C18 . C19 . C20 . 120.6(3)    yes
C18 . C19 . H191 . 117.5    no
C20 . C19 . H191 . 121.9    no
C19 . C20 . C21 . 120.0(2)    yes
C19 . C20 . H201 . 120.5    no
C21 . C20 . H201 . 119.5    no
C20 . C21 . C22 . 119.8(3)    yes
C20 . C21 . H211 . 120.4    no
C22 . C21 . H211 . 119.8    no
C17 . C22 . C21 . 120.7(2)    yes
C17 . C22 . H221 . 118.9    no
C21 . C22 . H221 . 120.4    no
Ti4 . O23 . P24 . 130.33(8)    yes
O23 . P24 . Ti1 . 86.58(5)    yes
O23 . P24 . Ti4 . 28.47(5)    yes
Ti1 . P24 . Ti4 . 58.222(11)    yes
O23 . P24 . O25 . 114.68(7)    yes
Ti1 . P24 . O25 . 29.22(5)    yes
Ti4 . P24 . O25 . 86.26(5)    yes
O23 . P24 . C26 . 107.89(9)    yes
Ti1 . P24 . C26 . 115.45(7)    yes
Ti4 . P24 . C26 . 119.96(7)    yes
O25 . P24 . C26 . 110.76(9)    yes
O23 . P24 . C32 . 108.53(8)    yes
Ti1 . P24 . C32 . 126.82(8)    yes
Ti4 . P24 . C32 . 121.76(6)    yes
O25 . P24 . C32 . 106.99(9)    yes
C26 . P24 . C32 . 107.77(10)    yes
Ti1 . O25 . P24 . 129.09(8)    yes
P24 . C26 . C27 . 119.33(16)    yes
P24 . C26 . C31 . 121.02(19)    yes
C27 . C26 . C31 . 119.6(2)    yes
C26 . C27 . C28 . 120.0(2)    yes
C26 . C27 . H271 . 119.1    no
C28 . C27 . H271 . 120.8    no
C27 . C28 . C29 . 120.4(3)    yes
C27 . C28 . H281 . 119.7    no
C29 . C28 . H281 . 120.0    no
C28 . C29 . C30 . 119.9(2)    yes
C28 . C29 . H291 . 120.5    no
C30 . C29 . H291 . 119.6    no
C29 . C30 . C31 . 120.7(2)    yes
C29 . C30 . H301 . 120.0    no
C31 . C30 . H301 . 119.3    no
C26 . C31 . C30 . 119.4(3)    yes
C26 . C31 . H311 . 119.8    no
C30 . C31 . H311 . 120.8    no
P24 . C32 . C33 . 119.3(2)    yes
P24 . C32 . C37 . 121.05(16)    yes
C33 . C32 . C37 . 119.6(2)    yes
C32 . C33 . C34 . 120.2(3)    yes
C32 . C33 . H331 . 120.3    no
C34 . C33 . H331 . 119.5    no
C33 . C34 . C35 . 120.5(3)    yes
C33 . C34 . H341 . 118.8    no
C35 . C34 . H341 . 120.7    no
C34 . C35 . C36 . 120.4(3)    yes
C34 . C35 . H351 . 120.3    no
C36 . C35 . H351 . 119.3    no
C35 . C36 . C37 . 119.4(3)    yes
C35 . C36 . H361 . 121.4    no
C37 . C36 . H361 . 119.2    no
C36 . C37 . C32 . 119.9(3)    yes
C36 . C37 . H371 . 119.4    no
C32 . C37 . H371 . 120.7    no
Ti4 . O38 . C39 . 153.23(14)    yes
O38 . C39 . C40 . 109.4(2)    yes
O38 . C39 . C41 . 108.62(18)    yes
C40 . C39 . C41 . 114.1(2)    yes
O38 . C39 . H391 . 106.1    no
C40 . C39 . H391 . 109.1    no
C41 . C39 . H391 . 109.3    no
C39 . C40 . H401 . 106.6    no
C39 . C40 . H402 . 109.2    no
H401 . C40 . H402 . 110.4    no
C39 . C40 . H403 . 108.6    no
H401 . C40 . H403 . 110.2    no
H402 . C40 . H403 . 111.7    no
C39 . C41 . H411 . 108.6    no
C39 . C41 . H412 . 111.0    no
H411 . C41 . H412 . 108.5    no
C39 . C41 . H413 . 110.3    no
H411 . C41 . H413 . 110.2    no
H412 . C41 . H413 . 108.3    no
Ti2 . O42 . Ti3 . 98.92(5)    yes
Ti2 . O42 . Ti1 . 99.33(5)    yes
Ti3 . O42 . Ti1 . 97.36(6)    yes
Ti3 . O43 . P44 . 128.04(8)    yes
O43 . P44 . Ti2 . 85.71(5)    yes
O43 . P44 . Ti3 . 30.17(5)    yes
Ti2 . P44 . Ti3 . 57.520(11)    yes
O43 . P44 . O45 . 115.60(8)    yes
Ti2 . P44 . O45 . 29.95(5)    yes
Ti3 . P44 . O45 . 87.24(5)    yes
O43 . P44 . C46 . 107.58(9)    yes
Ti2 . P44 . C46 . 119.95(6)    yes
Ti3 . P44 . C46 . 110.42(7)    yes
O45 . P44 . C46 . 109.01(9)    yes
O43 . P44 . C52 . 108.54(9)    yes
Ti2 . P44 . C52 . 122.77(6)    yes
Ti3 . P44 . C52 . 130.85(7)    yes
O45 . P44 . C52 . 107.81(8)    yes
C46 . P44 . C52 . 108.09(9)    yes
Ti2 . O45 . P44 . 128.17(8)    yes
P44 . C46 . C47 . 117.79(16)    yes
P44 . C46 . C51 . 124.08(17)    yes
C47 . C46 . C51 . 118.1(2)    yes
C46 . C47 . C48 . 120.3(2)    yes
C46 . C47 . H471 . 120.3    no
C48 . C47 . H471 . 119.4    no
C47 . C48 . C49 . 120.0(2)    yes
C47 . C48 . H481 . 120.1    no
C49 . C48 . H481 . 119.9    no
C48 . C49 . C50 . 119.8(2)    yes
C48 . C49 . H491 . 120.5    no
C50 . C49 . H491 . 119.6    no
C49 . C50 . C51 . 120.3(2)    yes
C49 . C50 . H501 . 120.7    no
C51 . C50 . H501 . 118.9    no
C50 . C51 . C46 . 121.4(2)    yes
C50 . C51 . H511 . 119.9    no
C46 . C51 . H511 . 118.6    no
P44 . C52 . C53 . 120.47(16)    yes
P44 . C52 . C57 . 119.84(16)    yes
C53 . C52 . C57 . 119.68(18)    yes
C52 . C53 . C54 . 120.0(2)    yes
C52 . C53 . H531 . 119.9    no
C54 . C53 . H531 . 120.1    no
C53 . C54 . C55 . 120.1(2)    yes
C53 . C54 . H541 . 119.0    no
C55 . C54 . H541 . 120.9    no
C54 . C55 . C56 . 120.0(2)    yes
C54 . C55 . H551 . 120.4    no
C56 . C55 . H551 . 119.6    no
C55 . C56 . C57 . 120.3(2)    yes
C55 . C56 . H561 . 120.7    no
C57 . C56 . H561 . 119.1    no
C52 . C57 . C56 . 120.0(2)    yes
C52 . C57 . H571 . 119.5    no
C56 . C57 . H571 . 120.5    no
Ti3 . O58 . C59 . 139.43(13)    yes
O58 . C59 . C60 . 109.4(2)    yes
O58 . C59 . C61 . 111.01(19)    yes
C60 . C59 . C61 . 112.2(2)    yes
O58 . C59 . H591 . 107.1    no
C60 . C59 . H591 . 109.4    no
C61 . C59 . H591 . 107.7    no
C59 . C60 . H601 . 109.0    no
C59 . C60 . H602 . 111.5    no
H601 . C60 . H602 . 109.7    no
C59 . C60 . H603 . 107.3    no
H601 . C60 . H603 . 110.1    no
H602 . C60 . H603 . 109.1    no
C59 . C61 . H611 . 110.8    no
C59 . C61 . H612 . 112.0    no
H611 . C61 . H612 . 110.6    no
C59 . C61 . H613 . 105.1    no
H611 . C61 . H613 . 107.0    no
H612 . C61 . H613 . 111.1    no
Ti2 . O62 . P63 . 129.15(8)    yes
O62 . P63 . Ti2 . 29.12(5)    yes
O62 . P63 . O64 . 115.34(8)    yes
Ti2 . P63 . O64 . 86.26(5)    yes
O62 . P63 . C65 . 108.04(8)    yes
Ti2 . P63 . C65 . 119.76(6)    yes
O64 . P63 . C65 . 108.96(9)    yes
O62 . P63 . C71 . 107.20(8)    yes
Ti2 . P63 . C71 . 120.79(6)    yes
O64 . P63 . C71 . 107.84(8)    yes
C65 . P63 . C71 . 109.34(9)    yes
Ti1 . O64 . P63 . 127.61(8)    yes
P63 . C65 . C66 . 121.28(16)    yes
P63 . C65 . C70 . 119.36(15)    yes
C66 . C65 . C70 . 119.22(19)    yes
C65 . C66 . C67 . 120.1(2)    yes
C65 . C66 . H661 . 119.7    no
C67 . C66 . H661 . 120.2    no
C66 . C67 . C68 . 120.5(2)    yes
C66 . C67 . H671 . 119.8    no
C68 . C67 . H671 . 119.7    no
C67 . C68 . C69 . 119.6(2)    yes
C67 . C68 . H681 . 119.2    no
C69 . C68 . H681 . 121.1    no
C68 . C69 . C70 . 120.4(2)    yes
C68 . C69 . H691 . 119.0    no
C70 . C69 . H691 . 120.6    no
C65 . C70 . C69 . 120.2(2)    yes
C65 . C70 . H701 . 120.3    no
C69 . C70 . H701 . 119.5    no
P63 . C71 . C72 . 120.06(14)    yes
P63 . C71 . C76 . 120.01(15)    yes
C72 . C71 . C76 . 119.72(17)    yes
C71 . C72 . C73 . 120.28(18)    yes
C71 . C72 . H721 . 119.6    no
C73 . C72 . H721 . 120.1    no
C72 . C73 . C74 . 119.65(19)    yes
C72 . C73 . H731 . 119.4    no
C74 . C73 . H731 . 121.0    no
C73 . C74 . C75 . 120.3(2)    yes
C73 . C74 . H741 . 120.1    no
C75 . C74 . H741 . 119.6    no
C74 . C75 . C76 . 120.2(2)    yes
C74 . C75 . H751 . 120.6    no
C76 . C75 . H751 . 119.2    no
C71 . C76 . C75 . 119.84(19)    yes
C71 . C76 . H761 . 119.8    no
C75 . C76 . H761 . 120.4    no
Ti2 . O77 . C78 . 158.88(16)    yes
O77 . C78 . C79 . 109.3(2)    yes
O77 . C78 . C80 . 108.5(2)    yes
C79 . C78 . C80 . 113.3(3)    yes
O77 . C78 . H781 . 108.6    no
C79 . C78 . H781 . 109.3    no
C80 . C78 . H781 . 107.7    no
C78 . C79 . H791 . 109.3    no
C78 . C79 . H792 . 110.1    no
H791 . C79 . H792 . 108.3    no
C78 . C79 . H793 . 109.6    no
H791 . C79 . H793 . 110.5    no
H792 . C79 . H793 . 109.1    no
C78 . C80 . H801 . 107.9    no
C78 . C80 . H802 . 106.8    no
H801 . C80 . H802 . 111.2    no
C78 . C80 . H803 . 109.6    no
H801 . C80 . H803 . 111.5    no
H802 . C80 . H803 . 109.6    no
Ti1 . O81 . C82 . 153.83(13)    yes
O81 . C82 . C83 . 109.33(18)    yes
O81 . C82 . C84 . 109.00(17)    yes
C83 . C82 . C84 . 112.58(18)    yes
O81 . C82 . H821 . 106.8    no
C83 . C82 . H821 . 109.3    no
C84 . C82 . H821 . 109.7    no
C82 . C83 . H831 . 108.7    no
C82 . C83 . H832 . 110.7    no
H831 . C83 . H832 . 105.9    no
C82 . C83 . H833 . 111.7    no
H831 . C83 . H833 . 110.6    no
H832 . C83 . H833 . 109.2    no
C82 . C84 . H841 . 109.2    no
C82 . C84 . H842 . 109.8    no
H841 . C84 . H842 . 108.1    no
C82 . C84 . H843 . 110.5    no
H841 . C84 . H843 . 109.4    no
H842 . C84 . H843 . 109.8    no
C86 . N85 . C90 . 120.6(4)    yes
N85 . C86 . C87 . 120.2(4)    yes
N85 . C86 . H861 . 120.6    no
C87 . C86 . H861 . 118.9    no
C86 . C87 . C88 . 119.1(4)    yes
C86 . C87 . H871 . 118.3    no
C88 . C87 . H871 . 122.6    no
C87 . C88 . C89 . 119.5(5)    yes
C87 . C88 . H881 . 120.3    no
C89 . C88 . H881 . 120.2    no
C88 . C89 . C90 . 117.8(4)    yes
C88 . C89 . H891 . 120.8    no
C90 . C89 . H891 . 121.3    no
C89 . C90 . N85 . 122.6(4)    yes
C89 . C90 . H901 . 119.5    no
N85 . C90 . H901 . 117.9    no
loop_
 _geom_hbond_atom_site_label_D
 _geom_hbond_site_symmetry_D
 _geom_hbond_atom_site_label_H
 _geom_hbond_site_symmetry_H
 _geom_hbond_atom_site_label_A
 _geom_hbond_site_symmetry_A
 _geom_hbond_angle_DHA
 _geom_hbond_distance_DH
 _geom_hbond_distance_HA
 _geom_hbond_distance_DA
 _geom_hbond_publ_flag
C12 . H121 . O5 . 145 0.94 2.43 3.241(4)    yes
C73 . H731 . O25 2_656 160 0.93 2.48 3.368(4)    yes


_iucr_refine_instructions_details
;
#
# Punched on 07/08/23 at 14:12:44
#
#LIST     12                                                                    
BLOCK SCALE X'S  U'S 
RIDE C   (  12,X'S) H   ( 121,X'S) 
RIDE C   (  13,X'S) H   ( 131,X'S) 
RIDE C   (  14,X'S) H   ( 141,X'S) 
RIDE C   (  15,X'S) H   ( 151,X'S) 
RIDE C   (  16,X'S) H   ( 161,X'S) 
RIDE C   (  18,X'S) H   ( 181,X'S) 
RIDE C   (  19,X'S) H   ( 191,X'S) 
RIDE C   (  20,X'S) H   ( 201,X'S) 
RIDE C   (  21,X'S) H   ( 211,X'S) 
RIDE C   (  22,X'S) H   ( 221,X'S) 
RIDE C   (  27,X'S) H   ( 271,X'S) 
RIDE C   (  28,X'S) H   ( 281,X'S) 
RIDE C   (  29,X'S) H   ( 291,X'S) 
RIDE C   (  30,X'S) H   ( 301,X'S) 
RIDE C   (  31,X'S) H   ( 311,X'S) 
RIDE C   (  33,X'S) H   ( 331,X'S) 
RIDE C   (  34,X'S) H   ( 341,X'S) 
RIDE C   (  35,X'S) H   ( 351,X'S) 
RIDE C   (  36,X'S) H   ( 361,X'S) 
RIDE C   (  37,X'S) H   ( 371,X'S) 
RIDE C   (  39,X'S) H   ( 391,X'S) 
RIDE C   (  40,X'S) H   ( 401,X'S) H   ( 402,X'S) H   ( 403,X'S) 
RIDE C   (  41,X'S) H   ( 411,X'S) H   ( 412,X'S) H   ( 413,X'S) 
RIDE C   (  47,X'S) H   ( 471,X'S) 
RIDE C   (  48,X'S) H   ( 481,X'S) 
RIDE C   (  49,X'S) H   ( 491,X'S) 
RIDE C   (  50,X'S) H   ( 501,X'S) 
RIDE C   (  51,X'S) H   ( 511,X'S) 
RIDE C   (  53,X'S) H   ( 531,X'S) 
RIDE C   (  54,X'S) H   ( 541,X'S) 
RIDE C   (  55,X'S) H   ( 551,X'S) 
RIDE C   (  56,X'S) H   ( 561,X'S) 
RIDE C   (  57,X'S) H   ( 571,X'S) 
RIDE C   (  59,X'S) H   ( 591,X'S) 
RIDE C   (  60,X'S) H   ( 601,X'S) H   ( 602,X'S) H   ( 603,X'S) 
RIDE C   (  61,X'S) H   ( 611,X'S) H   ( 612,X'S) H   ( 613,X'S) 
RIDE C   (  66,X'S) H   ( 661,X'S) 
RIDE C   (  67,X'S) H   ( 671,X'S) 
RIDE C   (  68,X'S) H   ( 681,X'S) 
RIDE C   (  69,X'S) H   ( 691,X'S) 
RIDE C   (  70,X'S) H   ( 701,X'S) 
RIDE C   (  72,X'S) H   ( 721,X'S) 
RIDE C   (  73,X'S) H   ( 731,X'S) 
RIDE C   (  74,X'S) H   ( 741,X'S) 
RIDE C   (  75,X'S) H   ( 751,X'S) 
RIDE C   (  76,X'S) H   ( 761,X'S) 
RIDE C   (  78,X'S) H   ( 781,X'S) 
RIDE C   (  79,X'S) H   ( 791,X'S) H   ( 792,X'S) H   ( 793,X'S) 
RIDE C   (  80,X'S) H   ( 801,X'S) H   ( 802,X'S) H   ( 803,X'S) 
RIDE C   (  82,X'S) H   ( 821,X'S) 
RIDE C   (  83,X'S) H   ( 831,X'S) H   ( 832,X'S) H   ( 833,X'S) 
RIDE C   (  84,X'S) H   ( 841,X'S) H   ( 842,X'S) H   ( 843,X'S) 
RIDE C   (  86,X'S) H   ( 861,X'S) 
RIDE C   (  87,X'S) H   ( 871,X'S) 
RIDE C   (  88,X'S) H   ( 881,X'S) 
RIDE C   (  89,X'S) H   ( 891,X'S) 
RIDE C   (  90,X'S) H   ( 901,X'S) 
END                                                                             
#
# Punched on 07/08/23 at 14:12:44
#
#LIST     16                                                                    
NO 
REM   HREST   START (DO NOT REMOVE THIS LINE) 
REM   HREST   END (DO NOT REMOVE THIS LINE) 
END                                                                             
;
# looking for ARCHIVE-HKL.CIF 
 
_iucr_refine_reflections_details 
; 
 
# Data was input as F-squared 
# punching LIST  6 as LIST  6 with all keys set 
# NBGNXT=    36 
#LIST   6 
READ NCOEF= 8 TYPE=FIX, F'S = FSQ UNIT=DATA, CHECK=NO L30=NO ARCH=NO 
STORE  NCOEF= 6 
OUTPUT INDICES     /FO/        SIGMA(/FO/) RATIO/JCODE CORRECTIONS SERIAL 
CONT 
INPUT  H           K           L           /FO/        SIGMA(/FO/) JCODE 
CONT   CORRECTIONS SERIAL 
FOR (I4,I4,I4,F10.2,F8.2,F4.0,F7.4,F7.0) 
END 
  10   9   9     13.29    1.66  0. 1.0000     0. 
 -10  -2   0     37.56    2.32  0. 1.0000     0. 
 -15  -1   0      1.60    1.95  0. 1.0000     0. 
  -7  -2  16      1.65    3.24  0. 1.0000     0. 
  -3  -1  17     -0.40    3.46  0. 1.0000     0. 
 -16  -1   6     83.35    5.55  0. 1.0000     0. 
 -14   0  32     11.64    4.87  0. 1.0000     0. 
 -18   0  20    118.46    8.60  0. 1.0000     0. 
  -3   0 -12     48.15    4.16  0. 1.0000     0. 
 -11   1  39     31.35    5.67  0. 1.0000     0. 
  -4   1  34      5.63    5.76  0. 1.0000     0. 
  -1   1  27      5.71    4.81  0. 1.0000     0. 
 -19   1  26      5.33    5.39  0. 1.0000     0. 
 -20   1  19      3.45    5.17  0. 1.0000     0. 
   2   1   8     37.62    3.00  0. 1.0000     0. 
 -20   1   6      1.02    3.64  0. 1.0000     0. 
   2   1   3     58.55    2.79  0. 1.0000     0. 
  -1   1 -14   1102.38   43.58  0. 1.0000     0. 
  -8   1 -21     12.02    3.37  0. 1.0000     0. 
 -21   2  24     10.69    5.54  0. 1.0000     0. 
 -18   2 -12      1.96    2.61  0. 1.0000     0. 
 -16   2 -17     -9.64    3.32  0. 1.0000     0. 
  -4   3  42     -2.68    5.94  0. 1.0000     0. 
 -22   3  27     -5.83    6.92  0. 1.0000     0. 
 -17   3 -19     11.80    3.48  0. 1.0000     0. 
 -16   3 -21     47.40    4.79  0. 1.0000     0. 
   3   4  29     15.33    5.40  0. 1.0000     0. 
 -19   4 -18      4.32    3.33  0. 1.0000     0. 
 -15   4 -26      7.02    4.15  0. 1.0000     0. 
  -6   5 -34     18.63    5.47  0. 1.0000     0. 
   7   6 -10   1192.01   47.03  0. 1.0000     0. 
   0   6 -32    456.43   21.52  0. 1.0000     0. 
   3   7  40    109.98    8.89  0. 1.0000     0. 
   4   7  37     -1.70    5.41  0. 1.0000     0. 
   7   7  24    145.07    8.42  0. 1.0000     0. 
 -17   7 -31    -12.75    4.95  0. 1.0000     0. 
   6   8  33     20.78    5.32  0. 1.0000     0. 
   9   8  -7     -2.59    3.41  0. 1.0000     0. 
   0   8 -37      5.40    6.33  0. 1.0000     0. 
  -2   8 -39      1.68    5.15  0. 1.0000     0. 
 -12   8 -39     -3.78    5.50  0. 1.0000     0. 
   9   9 -14     -5.83    3.63  0. 1.0000     0. 
  -2   9 -41      3.21    5.92  0. 1.0000     0. 
   3  10 -37      7.04    5.64  0. 1.0000     0. 
   3  11 -39      3.96    5.38  0. 1.0000     0. 
  11  13 -18     17.46    4.97  0. 1.0000     0. 
   5  13 -39     15.70    5.92  0. 1.0000     0. 
  11  15 -24     39.04    6.65  0. 1.0000     0. 
   9  16 -34     -6.07    6.36  0. 1.0000     0. 
  -9  -2  18      2.74    1.74  0. 1.0000     0. 
 -10  -2  18     77.37    4.32  0. 1.0000     0. 
 -12  -2  15      9.77    1.64  0. 1.0000     0. 
  -6  -2  12     72.37    3.86  0. 1.0000     0. 
 -10  -1  28     16.75    2.47  0. 1.0000     0. 
 -11  -1  28      4.31    1.95  0. 1.0000     0. 
 -12  -1  27     -0.31    2.04  0. 1.0000     0. 
 -13  -1  26     22.20    2.54  0. 1.0000     0. 
  -6  -1  25     23.00    2.47  0. 1.0000     0. 
 -14  -1  24     18.03    2.60  0. 1.0000     0. 
  -5  -1  23     21.81    2.30  0. 1.0000     0. 
 -16  -1  16     28.27    2.55  0. 1.0000     0. 
  -2  -1   8    196.27    8.36  0. 1.0000     0. 
  -2  -1   7      1.81    1.21  0. 1.0000     0. 
  -2  -1   6   3361.27  128.85  0. 1.0000     0. 
  -2  -1   5    460.01   18.18  0. 1.0000     0. 
  -5  -1  -8     70.98    3.60  0. 1.0000     0. 
  -9   0  34     53.72    3.82  0. 1.0000     0. 
 -11   0  34     12.46    2.58  0. 1.0000     0. 
 -13   0  33      5.35    2.07  0. 1.0000     0. 
 -14   0  32      7.11    2.14  0. 1.0000     0. 
  -5   0  30    106.73    5.75  0. 1.0000     0. 
 -16   0  28     14.48    2.42  0. 1.0000     0. 
  -3   0  26     67.64    4.14  0. 1.0000     0. 
  -2   0  23     -0.40    1.83  0. 1.0000     0. 
  -1   0  19     -1.35    1.49  0. 1.0000     0. 
   0   0  12    498.54   19.95  0. 1.0000     0. 
 -18   0   4     80.59    4.19  0. 1.0000     0. 
 -12   0 -14    150.83    7.11  0. 1.0000     0. 
  -5   0 -15      0.58    1.21  0. 1.0000     0. 
 -11   0 -15     -0.48    0.98  0. 1.0000     0. 
 -11   1  39     25.26    2.90  0. 1.0000     0. 
 -13   1  38     -6.36    2.30  0. 1.0000     0. 
 -14   1  37     12.31    2.78  0. 1.0000     0. 
 -15   1  36      7.59    2.34  0. 1.0000     0. 
  -3   1  32     38.44    3.06  0. 1.0000     0. 
 -20   1  18     34.59    3.09  0. 1.0000     0. 
  -3   1 -18     45.50    2.86  0. 1.0000     0. 
  -7   1 -21      1.69    1.30  0. 1.0000     0. 
  -8   2  42      7.78    2.63  0. 1.0000     0. 
  -4   2  38    281.75   13.01  0. 1.0000     0. 
 -19   2  33     14.37    2.80  0. 1.0000     0. 
 -20   2  29     16.24    3.06  0. 1.0000     0. 
 -15   2 -19      3.08    1.35  0. 1.0000     0. 
 -12   2 -23     72.18    4.24  0. 1.0000     0. 
  -7   2 -25     84.14    4.65  0. 1.0000     0. 
  -8   2 -25     13.52    1.82  0. 1.0000     0. 
  -6   3  44     28.87    3.32  0. 1.0000     0. 
  -5   3  43     30.48    3.26  0. 1.0000     0. 
   4   3  17    117.09    5.79  0. 1.0000     0. 
   3   3 -13     33.33    2.44  0. 1.0000     0. 
   0   3 -22     27.18    2.52  0. 1.0000     0. 
  -4   4  45      4.69    2.35  0. 1.0000     0. 
  -2   4  42      0.46    2.31  0. 1.0000     0. 
   0   4  38    102.84    5.84  0. 1.0000     0. 
   5   4  18    154.21    7.15  0. 1.0000     0. 
   1   4 -24    408.40   17.41  0. 1.0000     0. 
  -5   4 -31     41.67    3.18  0. 1.0000     0. 
   1   5  39      1.38    1.96  0. 1.0000     0. 
   3   5  33    319.93   14.24  0. 1.0000     0. 
   6   5 -10    110.34    5.31  0. 1.0000     0. 
   3   5 -23      0.64    1.87  0. 1.0000     0. 
 -15   5 -29     -0.03    1.56  0. 1.0000     0. 
 -11   5 -33     51.97    3.67  0. 1.0000     0. 
  -9   5 -34      8.01    2.18  0. 1.0000     0. 
  -1   6  46      2.19    2.50  0. 1.0000     0. 
   1   6  42     19.05    2.81  0. 1.0000     0. 
   4   6 -24     41.73    3.12  0. 1.0000     0. 
 -10   6 -36     -2.15    1.88  0. 1.0000     0. 
 -15   7 -34     17.46    2.51  0. 1.0000     0. 
  -1   7 -36      0.58    2.25  0. 1.0000     0. 
  -7   7 -39     -1.90    2.63  0. 1.0000     0. 
   2   8  45     83.47    5.39  0. 1.0000     0. 
  -6   8 -41     12.81    2.81  0. 1.0000     0. 
  -7   8 -41     10.90    2.50  0. 1.0000     0. 
  -8   8 -41     11.74    2.88  0. 1.0000     0. 
   3   9  45     18.06    2.96  0. 1.0000     0. 
   6   9  36     16.01    2.43  0. 1.0000     0. 
   7   9  32      0.45    1.80  0. 1.0000     0. 
   8   9  27     41.83    3.24  0. 1.0000     0. 
  10   9  -3    116.07    5.52  0. 1.0000     0. 
   8   9 -20     71.09    4.12  0. 1.0000     0. 
   4   9 -33     32.79    3.25  0. 1.0000     0. 
   3   9 -35    133.19    7.17  0. 1.0000     0. 
 -16   9 -37      3.14    2.36  0. 1.0000     0. 
   1   9 -38      8.52    2.38  0. 1.0000     0. 
   5  10  42     36.86    3.39  0. 1.0000     0. 
   5  10 -33      5.24    2.29  0. 1.0000     0. 
   1  10 -40     44.47    3.72  0. 1.0000     0. 
  -2  10 -43     -4.11    2.50  0. 1.0000     0. 
  11  11  -8     29.32    2.21  0. 1.0000     0. 
  10  11 -17     71.08    4.25  0. 1.0000     0. 
   7  11 -30     44.94    3.55  0. 1.0000     0. 
   1  11 -42     34.28    3.68  0. 1.0000     0. 
   0  11 -43     51.88    4.10  0. 1.0000     0. 
  11  12 -14     53.19    3.42  0. 1.0000     0. 
   6  12 -35     47.38    3.78  0. 1.0000     0. 
   3  12 -41      8.52    2.76  0. 1.0000     0. 
   9  13 -28      3.57    2.09  0. 1.0000     0. 
   6  13 -37      5.16    2.55  0. 1.0000     0. 
   7  15 -38     31.15    3.47  0. 1.0000     0. 
   8  16 -37      5.89    2.29  0. 1.0000     0. 
 -11  -2  17    159.43    7.62  0. 1.0000     0. 
  -7  -2  15      3.12    1.48  0. 1.0000     0. 
 -12  -2  14      1.84    1.62  0. 1.0000     0. 
  -6  -2  11     36.13    2.35  0. 1.0000     0. 
  -6  -2   4    435.61   17.14  0. 1.0000     0. 
  -8  -1  27      9.03    2.16  0. 1.0000     0. 
  -7  -1  26    453.34   18.87  0. 1.0000     0. 
 -15  -1  21     76.64    4.61  0. 1.0000     0. 
  -4  -1  20    286.28   12.09  0. 1.0000     0. 
 -16  -1  15     34.89    2.69  0. 1.0000     0. 
 -16  -1  14     10.74    2.11  0. 1.0000     0. 
 -16  -1   7     12.46    1.56  0. 1.0000     0. 
  -7  -1 -10     27.06    1.86  0. 1.0000     0. 
  -8   0  33      0.79    2.26  0. 1.0000     0. 
 -15   0  30    117.76    6.55  0. 1.0000     0. 
  -4   0  28     30.76    3.12  0. 1.0000     0. 
 -18   0  19      0.75    2.09  0. 1.0000     0. 
 -17   0  -2     -0.81    0.59  0. 1.0000     0. 
 -14   0 -11      0.36    0.79  0. 1.0000     0. 
  -8   1  38     70.60    4.69  0. 1.0000     0. 
  -5   1  35      3.39    2.43  0. 1.0000     0. 
 -16   1  34      0.62    2.44  0. 1.0000     0. 
 -17   1  32      3.60    2.56  0. 1.0000     0. 
 -18   1  29      9.77    2.68  0. 1.0000     0. 
 -19   1  25     -4.38    2.56  0. 1.0000     0. 
   0   1  23    101.04    5.18  0. 1.0000     0. 
   1   1  18     76.23    4.05  0. 1.0000     0. 
 -20   1  17      3.66    2.26  0. 1.0000     0. 
 -20   1   7     -7.09    1.62  0. 1.0000     0. 
   1   1  -7   6740.79  257.92  0. 1.0000     0. 
 -12   1 -19      3.78    1.26  0. 1.0000     0. 
 -11   1 -20      1.08    1.35  0. 1.0000     0. 
  -9   1 -21     37.45    2.63  0. 1.0000     0. 
  -1   2  32      6.19    2.14  0. 1.0000     0. 
   0   2  29      8.26    2.34  0. 1.0000     0. 
 -21   2  23     17.82    3.08  0. 1.0000     0. 
 -13   2 -22     88.41    4.79  0. 1.0000     0. 
 -11   2 -24     12.53    1.86  0. 1.0000     0. 
  -6   2 -25     54.67    3.47  0. 1.0000     0. 
  -9   2 -25      1.06    1.54  0. 1.0000     0. 
  -3   3  40      9.15    2.76  0. 1.0000     0. 
   1   3  31     15.06    2.53  0. 1.0000     0. 
 -22   3  26      1.08    2.69  0. 1.0000     0. 
   3   3  23     12.50    1.93  0. 1.0000     0. 
 -19   3 -14     -4.98    1.30  0. 1.0000     0. 
   2   3 -17     35.73    2.64  0. 1.0000     0. 
   1   3 -20     14.33    2.17  0. 1.0000     0. 
 -15   3 -23     37.92    2.91  0. 1.0000     0. 
  -1   3 -24     11.26    2.19  0. 1.0000     0. 
 -10   3 -28      1.99    1.70  0. 1.0000     0. 
   1   4  35    145.54    7.31  0. 1.0000     0. 
   2   4  32     85.46    5.07  0. 1.0000     0. 
   4   4  24      9.63    1.89  0. 1.0000     0. 
   4   4 -15      9.75    1.75  0. 1.0000     0. 
   0   4 -26    119.82    6.16  0. 1.0000     0. 
 -10   4 -31     11.38    2.23  0. 1.0000     0. 
  -1   5  43     13.20    2.92  0. 1.0000     0. 
   0   5  41     13.67    2.69  0. 1.0000     0. 
   2   5  36     19.79    2.65  0. 1.0000     0. 
   4   5  29      0.06    2.06  0. 1.0000     0. 
   6   5  18      1.36    1.45  0. 1.0000     0. 
   4   5 -20      2.86    1.89  0. 1.0000     0. 
 -18   5 -24     -0.77    1.70  0. 1.0000     0. 
 -17   5 -26      3.15    1.85  0. 1.0000     0. 
  -2   5 -32    205.82    9.63  0. 1.0000     0. 
  -5   5 -34      0.31    2.27  0. 1.0000     0. 
   0   6  44      2.21    2.64  0. 1.0000     0. 
   2   6 -29    116.45    6.27  0. 1.0000     0. 
 -14   6 -33      6.85    2.10  0. 1.0000     0. 
 -13   6 -34     11.90    2.45  0. 1.0000     0. 
 -12   6 -35      2.61    2.12  0. 1.0000     0. 
   5   7  33      2.79    2.05  0. 1.0000     0. 
   6   7  29      0.34    1.87  0. 1.0000     0. 
   8   7  16     42.87    2.50  0. 1.0000     0. 
   6   7 -21      2.88    1.87  0. 1.0000     0. 
   3   7 -30    181.44    8.70  0. 1.0000     0. 
   2   7 -32      6.69    2.54  0. 1.0000     0. 
   0   7 -35     16.05    2.90  0. 1.0000     0. 
  -2   7 -37      4.07    2.51  0. 1.0000     0. 
 -11   7 -38     -2.17    2.51  0. 1.0000     0. 
  -6   7 -39      2.29    2.38  0. 1.0000     0. 
  -8   7 -39     11.74    2.78  0. 1.0000     0. 
   7   8 -21      4.21    1.96  0. 1.0000     0. 
 -16   8 -35      1.74    2.09  0. 1.0000     0. 
   1   8 -36     33.09    3.33  0. 1.0000     0. 
  -3   8 -40     25.62    3.36  0. 1.0000     0. 
 -11   8 -40     -0.78    2.36  0. 1.0000     0. 
  -5   8 -41     -0.45    2.69  0. 1.0000     0. 
   6   9 -28     37.85    3.41  0. 1.0000     0. 
  -3   9 -42     18.38    3.21  0. 1.0000     0. 
  -6   9 -43      3.22    2.59  0. 1.0000     0. 
  -7   9 -43      4.69    2.77  0. 1.0000     0. 
  10  10 -12     -0.39    1.60  0. 1.0000     0. 
   9  10 -19    127.32    6.46  0. 1.0000     0. 
   2  10 -39     22.91    3.32  0. 1.0000     0. 
   8  11 -27      7.58    2.63  0. 1.0000     0. 
   6  11 -33     29.69    3.33  0. 1.0000     0. 
  10  12 -21      5.38    2.23  0. 1.0000     0. 
  10  13 -24     17.24    2.66  0. 1.0000     0. 
   6  14 -39     -1.36    2.56  0. 1.0000     0. 
  10  15 -29     -1.08    2.45  0. 1.0000     0. 
  10  16 -31      1.22    2.51  0. 1.0000     0. 
  -9  -2  17    357.74   14.82  0. 1.0000     0. 
 -10  -2  17     15.84    2.15  0. 1.0000     0. 
 -11  -2  16     12.78    2.05  0. 1.0000     0. 
 -12  -2  13     98.11    4.91  0. 1.0000     0. 
 -11  -2   2     90.34    4.15  0. 1.0000     0. 
 -11  -1  27     18.90    2.74  0. 1.0000     0. 
 -13  -1  25      6.21    2.39  0. 1.0000     0. 
 -15  -1  20      3.19    2.30  0. 1.0000     0. 
  -3  -1  16      0.14    1.93  0. 1.0000     0. 
 -16  -1  13    132.80    6.48  0. 1.0000     0. 
 -16  -1   8     10.87    1.77  0. 1.0000     0. 
 -11  -1  -9      8.19    0.97  0. 1.0000     0. 
 -12   0  33      1.23    2.51  0. 1.0000     0. 
  -7   0  32     -0.11    2.41  0. 1.0000     0. 
  -6   0  31     -1.01    2.43  0. 1.0000     0. 
 -14   0  31     -0.55    2.51  0. 1.0000     0. 
 -16   0  27     -0.30    2.49  0. 1.0000     0. 
 -18   0  18      3.71    2.14  0. 1.0000     0. 
   0   0  11     -0.39    1.55  0. 1.0000     0. 
  -2   0 -10    270.30   10.89  0. 1.0000     0. 
  -4   0 -14     -0.98    1.44  0. 1.0000     0. 
 -10   0 -16    302.44   12.54  0. 1.0000     0. 
  -9   1  38      3.32    2.59  0. 1.0000     0. 
 -12   1  38     25.81    3.41  0. 1.0000     0. 
  -7   1  37      4.70    2.60  0. 1.0000     0. 
  -6   1  36      7.21    2.56  0. 1.0000     0. 
  -2   1  29      1.38    2.51  0. 1.0000     0. 
 -20   1  16     -0.53    2.13  0. 1.0000     0. 
   2   1   6    998.21   38.42  0. 1.0000     0. 
   2   1   4   2993.19  114.54  0. 1.0000     0. 
 -13   1 -18     60.25    3.37  0. 1.0000     0. 
  -6   1 -21     25.69    2.40  0. 1.0000     0. 
  -9   2  42     37.67    3.94  0. 1.0000     0. 
  -7   2  41    138.13    7.35  0. 1.0000     0. 
  -6   2  40    177.15    8.85  0. 1.0000     0. 
  -5   2  39      5.77    2.70  0. 1.0000     0. 
  -3   2  36     12.81    2.71  0. 1.0000     0. 
  -2   2  34      4.61    2.31  0. 1.0000     0. 
 -19   2  32     -1.56    3.02  0. 1.0000     0. 
 -21   2   2     -1.94    1.19  0. 1.0000     0. 
   2   2 -11     19.13    1.99  0. 1.0000     0. 
 -17   2 -15     23.03    1.96  0. 1.0000     0. 
  -2   3  38      2.28    2.63  0. 1.0000     0. 
  -1   3  36      1.53    2.35  0. 1.0000     0. 
  -3   4  43     11.07    3.14  0. 1.0000     0. 
   3   4 -19    520.00   20.98  0. 1.0000     0. 
   2   4 -22    219.39    9.72  0. 1.0000     0. 
 -17   4 -23      9.55    1.90  0. 1.0000     0. 
  -3   4 -30      7.23    2.53  0. 1.0000     0. 
   1   5 -28     28.37    2.95  0. 1.0000     0. 
  -1   5 -31    808.28   32.52  0. 1.0000     0. 
  -3   5 -33    265.05   11.92  0. 1.0000     0. 
 -10   5 -34      3.19    2.19  0. 1.0000     0. 
   2   6  39      5.05    2.63  0. 1.0000     0. 
   4   6  33    121.32    6.33  0. 1.0000     0. 
   5   6  29      0.61    2.11  0. 1.0000     0. 
   6   6  24    122.56    5.97  0. 1.0000     0. 
   3   6 -27      0.01    2.25  0. 1.0000     0. 
 -18   6 -27      5.61    1.95  0. 1.0000     0. 
   1   6 -31     29.38    3.04  0. 1.0000     0. 
 -15   6 -32     10.50    2.50  0. 1.0000     0. 
  -6   6 -37      4.17    2.59  0. 1.0000     0. 
  -7   6 -37      1.05    2.60  0. 1.0000     0. 
  -8   6 -37     31.75    3.47  0. 1.0000     0. 
   2   7  42     61.59    4.47  0. 1.0000     0. 
 -16   7 -33      9.46    2.33  0. 1.0000     0. 
  -3   7 -38     92.53    5.78  0. 1.0000     0. 
  -5   7 -39     -2.49    2.73  0. 1.0000     0. 
  -9   7 -39      0.84    2.51  0. 1.0000     0. 
   3   8  42     12.60    3.12  0. 1.0000     0. 
   5   8  36     -0.16    2.43  0. 1.0000     0. 
   8   8  22     16.59    2.01  0. 1.0000     0. 
   9   8  -8      3.06    1.45  0. 1.0000     0. 
   8   8 -16    511.76   20.80  0. 1.0000     0. 
   6   8 -25    158.04    7.50  0. 1.0000     0. 
   3   8 -33     67.05    4.68  0. 1.0000     0. 
  -9   8 -41      0.40    2.78  0. 1.0000     0. 
   4   9  42      6.62    2.85  0. 1.0000     0. 
   5   9  39      5.21    2.72  0. 1.0000     0. 
   2   9 -37      7.47    2.94  0. 1.0000     0. 
  -5   9 -43      2.78    3.05  0. 1.0000     0. 
   8  10 -24     -1.35    2.15  0. 1.0000     0. 
   6  10 -31     12.85    3.01  0. 1.0000     0. 
   9  11 -23      8.78    2.44  0. 1.0000     0. 
   2  11 -41      0.31    2.74  0. 1.0000     0. 
   9  12 -26     32.69    3.47  0. 1.0000     0. 
   7  12 -33     30.84    3.76  0. 1.0000     0. 
   8  13 -32      5.48    2.74  0. 1.0000     0. 
   7  13 -35     42.07    3.92  0. 1.0000     0. 
  11  14 -22     17.19    2.82  0. 1.0000     0. 
  10  14 -27      9.25    2.74  0. 1.0000     0. 
   9  14 -31      9.23    2.82  0. 1.0000     0. 
   8  14 -34     11.16    3.18  0. 1.0000     0. 
   7  14 -37      1.30    3.01  0. 1.0000     0. 
   9  15 -33      8.86    2.97  0. 1.0000     0. 
   8  15 -36      4.38    2.92  0. 1.0000     0. 
  10  17 -33     10.39    3.20  0. 1.0000     0. 
  -7  -2  14    172.36    7.57  0. 1.0000     0. 
 -12  -2  12     -1.20    1.71  0. 1.0000     0. 
  -6  -2  10      4.24    1.59  0. 1.0000     0. 
  -6  -2   9      1.25    1.39  0. 1.0000     0. 
 -12  -2   6    699.60   27.51  0. 1.0000     0. 
  -6  -2   5      8.78    1.32  0. 1.0000     0. 
 -10  -1  27      0.66    2.36  0. 1.0000     0. 
 -12  -1  26     40.56    3.62  0. 1.0000     0. 
 -14  -1  23     57.44    4.04  0. 1.0000     0. 
  -5  -1  22     69.21    4.20  0. 1.0000     0. 
 -16  -1  12      2.53    1.67  0. 1.0000     0. 
 -16  -1  11      1.31    1.67  0. 1.0000     0. 
 -16  -1  10     65.72    3.72  0. 1.0000     0. 
 -16  -1   9     19.40    2.04  0. 1.0000     0. 
  -9   0  33     -3.24    2.75  0. 1.0000     0. 
 -10   0  33     -1.65    2.76  0. 1.0000     0. 
 -11   0  33      2.06    2.73  0. 1.0000     0. 
 -13   0  32    191.91    9.28  0. 1.0000     0. 
 -15   0  29      0.11    2.72  0. 1.0000     0. 
  -3   0  25     -1.25    2.38  0. 1.0000     0. 
  -2   0  22    147.82    6.99  0. 1.0000     0. 
  -1   0  18      0.27    2.04  0. 1.0000     0. 
 -18   0  17      4.86    2.39  0. 1.0000     0. 
 -18   0   5     -0.51    1.43  0. 1.0000     0. 
 -11   1  38     30.73    3.76  0. 1.0000     0. 
 -13   1  37     10.72    3.19  0. 1.0000     0. 
 -14   1  36     40.36    4.02  0. 1.0000     0. 
 -15   1  35     -0.56    2.92  0. 1.0000     0. 
  -4   1  33    137.88    7.05  0. 1.0000     0. 
  -3   1  31    114.66    6.24  0. 1.0000     0. 
 -17   1  31     20.59    3.54  0. 1.0000     0. 
 -19   1  24      0.06    2.61  0. 1.0000     0. 
 -20   1  15     -0.38    2.00  0. 1.0000     0. 
 -20   1   8     26.24    2.43  0. 1.0000     0. 
   2   1   5    877.96   33.78  0. 1.0000     0. 
 -10   2  42      6.78    3.07  0. 1.0000     0. 
 -20   2  28     19.02    3.43  0. 1.0000     0. 
 -21   2  22      2.48    2.83  0. 1.0000     0. 
   1   2 -15      7.96    2.39  0. 1.0000     0. 
  -1   2 -20    120.71    5.87  0. 1.0000     0. 
  -3   2 -23     23.33    2.53  0. 1.0000     0. 
  -4   2 -24      0.80    2.14  0. 1.0000     0. 
  -7   3  44     14.03    3.48  0. 1.0000     0. 
  -4   3  41    101.31    6.12  0. 1.0000     0. 
 -22   3  25      2.51    2.96  0. 1.0000     0. 
   4   3  -8     99.29    4.58  0. 1.0000     0. 
 -18   3 -17     18.10    1.95  0. 1.0000     0. 
 -13   3 -26     24.22    2.59  0. 1.0000     0. 
  -3   3 -27      0.46    2.47  0. 1.0000     0. 
 -12   3 -27     69.31    4.23  0. 1.0000     0. 
  -7   3 -29    225.61   10.14  0. 1.0000     0. 
   3   4  28    203.31    9.20  0. 1.0000     0. 
 -16   4 -25     10.00    2.14  0. 1.0000     0. 
  -1   4 -28    325.50   13.98  0. 1.0000     0. 
 -14   4 -28      2.80    1.99  0. 1.0000     0. 
 -12   4 -30      1.72    2.08  0. 1.0000     0. 
  -4   4 -31     53.08    4.03  0. 1.0000     0. 
  -7   4 -32     47.56    3.85  0. 1.0000     0. 
  -8   4 -32      4.76    2.56  0. 1.0000     0. 
   5   5  24    136.06    6.45  0. 1.0000     0. 
 -19   5 -22      4.85    1.83  0. 1.0000     0. 
   2   5 -26     23.57    2.91  0. 1.0000     0. 
 -16   5 -28      0.44    2.05  0. 1.0000     0. 
   3   6  36     -0.51    2.60  0. 1.0000     0. 
   7   6  17      1.16    1.57  0. 1.0000     0. 
   6   6 -17     24.84    2.56  0. 1.0000     0. 
 -17   6 -29      8.97    2.19  0. 1.0000     0. 
  -1   6 -34    105.68    6.02  0. 1.0000     0. 
  -2   6 -35    167.86    8.31  0. 1.0000     0. 
 -11   6 -36      8.43    2.54  0. 1.0000     0. 
  -5   6 -37     -1.43    3.00  0. 1.0000     0. 
  -9   6 -37      4.20    2.75  0. 1.0000     0. 
   0   7  46      2.05    3.05  0. 1.0000     0. 
   1   7  44      9.85    3.15  0. 1.0000     0. 
   4   7  36      7.52    2.86  0. 1.0000     0. 
   8   7 -10    719.20   28.34  0. 1.0000     0. 
   7   7 -17     24.92    2.68  0. 1.0000     0. 
   4   7 -28     58.72    4.17  0. 1.0000     0. 
   1   7 -34     20.73    3.23  0. 1.0000     0. 
   4   8  39     -0.12    2.79  0. 1.0000     0. 
   4   8 -31    110.51    6.19  0. 1.0000     0. 
   2   8 -35     70.37    5.02  0. 1.0000     0. 
   9   9  20     19.32    2.02  0. 1.0000     0. 
  10   9  -4      0.54    1.16  0. 1.0000     0. 
   9   9 -15    155.12    7.24  0. 1.0000     0. 
   7   9 -25    166.22    8.04  0. 1.0000     0. 
   0   9 -40     57.95    4.89  0. 1.0000     0. 
  -1   9 -41     15.45    3.48  0. 1.0000     0. 
   4  10  44      9.93    3.09  0. 1.0000     0. 
   6  10  38     16.64    3.28  0. 1.0000     0. 
   7  10 -28     10.53    2.88  0. 1.0000     0. 
   4  10 -36      1.57    3.25  0. 1.0000     0. 
   0  10 -42    129.32    7.39  0. 1.0000     0. 
  11  11  -9      3.29    1.74  0. 1.0000     0. 
   5  11 -36      5.34    3.03  0. 1.0000     0. 
   4  11 -38     -0.26    2.99  0. 1.0000     0. 
  11  12 -15     78.48    4.59  0. 1.0000     0. 
   8  12 -30     31.90    3.71  0. 1.0000     0. 
   5  12 -38     29.29    3.87  0. 1.0000     0. 
   4  12 -40     -0.65    3.17  0. 1.0000     0. 
  11  13 -19     16.03    2.71  0. 1.0000     0. 
  11  15 -25     14.70    2.91  0. 1.0000     0. 
   9  16 -35      4.74    3.18  0. 1.0000     0. 
  -9  -2  16     77.90    4.27  0. 1.0000     0. 
 -10  -2  16      5.73    2.12  0. 1.0000     0. 
 -11  -2  15     54.47    3.38  0. 1.0000     0. 
 -12  -2  11     21.40    2.13  0. 1.0000     0. 
 -12  -2  10     73.96    3.83  0. 1.0000     0. 
 -12  -2   9    139.32    6.28  0. 1.0000     0. 
  -6  -2   8    129.64    5.65  0. 1.0000     0. 
 -12  -2   8     12.63    1.71  0. 1.0000     0. 
  -6  -2   7     99.80    4.51  0. 1.0000     0. 
 -12  -2   7     23.11    1.85  0. 1.0000     0. 
  -6  -2   6    546.13   21.34  0. 1.0000     0. 
  -8  -2   0    588.90   22.74  0. 1.0000     0. 
  -8  -1  26     90.92    5.23  0. 1.0000     0. 
  -7  -1  25     45.26    3.66  0. 1.0000     0. 
  -4  -1  19      0.20    2.15  0. 1.0000     0. 
 -15  -1  19     -0.48    2.35  0. 1.0000     0. 
  -3  -1  15     15.16    2.47  0. 1.0000     0. 
 -10  -1 -10    101.20    4.51  0. 1.0000     0. 
  -8   0  32     16.31    3.08  0. 1.0000     0. 
  -5   0  29      0.33    2.51  0. 1.0000     0. 
  -4   0  27     -0.27    2.31  0. 1.0000     0. 
   0   0  10     41.08    2.56  0. 1.0000     0. 
 -13   0 -13      0.17    1.04  0. 1.0000     0. 
  -8   1  37      2.74    3.18  0. 1.0000     0. 
  -5   1  34      9.81    2.88  0. 1.0000     0. 
 -16   1  33      5.86    3.10  0. 1.0000     0. 
 -18   1  28      4.33    2.98  0. 1.0000     0. 
   0   1  22    385.99   15.88  0. 1.0000     0. 
   1   1  17     16.51    2.37  0. 1.0000     0. 
 -20   1  14      5.50    2.44  0. 1.0000     0. 
 -20   1  13      0.33    2.29  0. 1.0000     0. 
 -20   1  12      8.61    2.44  0. 1.0000     0. 
 -20   1  11      4.05    2.18  0. 1.0000     0. 
 -20   1  10      5.00    1.95  0. 1.0000     0. 
 -20   1   9     24.47    2.49  0. 1.0000     0. 
  -2   1 -17    148.27    6.76  0. 1.0000     0. 
 -10   1 -21     22.89    2.17  0. 1.0000     0. 
  -8   2  41      4.32    3.40  0. 1.0000     0. 
  -4   2  37      4.75    3.17  0. 1.0000     0. 
 -18   2  34     14.98    3.53  0. 1.0000     0. 
  -1   2  31      1.00    2.83  0. 1.0000     0. 
 -19   2  31     -2.97    3.16  0. 1.0000     0. 
 -21   2  21      3.16    2.70  0. 1.0000     0. 
   3   2  -5    222.84    8.92  0. 1.0000     0. 
   0   2 -18     12.15    2.44  0. 1.0000     0. 
  -2   2 -22    439.99   17.96  0. 1.0000     0. 
 -10   2 -25     -0.58    1.65  0. 1.0000     0. 
  -6   3  43      1.30    3.15  0. 1.0000     0. 
  -5   3  42      3.24    2.99  0. 1.0000     0. 
   1   3  30      2.23    2.67  0. 1.0000     0. 
 -21   3  30     -0.67    3.32  0. 1.0000     0. 
   4   3  16     60.01    3.30  0. 1.0000     0. 
  -2   3 -26      0.13    2.42  0. 1.0000     0. 
  -4   3 -28     22.88    3.07  0. 1.0000     0. 
  -6   3 -29     62.97    4.30  0. 1.0000     0. 
  -9   3 -29      0.89    1.97  0. 1.0000     0. 
  -4   4  44     45.41    4.30  0. 1.0000     0. 
  -2   4  41     31.99    3.80  0. 1.0000     0. 
   0   4  37     31.54    3.60  0. 1.0000     0. 
   5   4  17    243.01   10.13  0. 1.0000     0. 
   5   4 -10    232.19    9.56  0. 1.0000     0. 
 -18   4 -21      5.55    1.75  0. 1.0000     0. 
 -11   4 -31     47.40    3.74  0. 1.0000     0. 
  -6   4 -32      4.11    2.61  0. 1.0000     0. 
  -9   4 -32      1.20    2.48  0. 1.0000     0. 
   1   5  38      5.17    3.08  0. 1.0000     0. 
   3   5  32     56.89    4.14  0. 1.0000     0. 
   6   5 -11     12.13    1.84  0. 1.0000     0. 
   0   5 -30     25.45    3.21  0. 1.0000     0. 
 -14   5 -31      6.49    2.39  0. 1.0000     0. 
 -13   5 -32     12.45    2.68  0. 1.0000     0. 
 -12   5 -33     48.96    3.93  0. 1.0000     0. 
  -4   5 -34     32.94    3.47  0. 1.0000     0. 
  -7   5 -35     17.33    3.24  0. 1.0000     0. 
  -8   5 -35     23.92    3.35  0. 1.0000     0. 
  -1   6  45      8.57    3.54  0. 1.0000     0. 
   1   6  41      5.56    3.16  0. 1.0000     0. 
   7   6 -11    723.17   28.44  0. 1.0000     0. 
   0   6 -33     14.16    3.45  0. 1.0000     0. 
  -3   6 -36      1.38    3.09  0. 1.0000     0. 
   3   7  39      2.42    2.83  0. 1.0000     0. 
   7   7  23      7.96    1.97  0. 1.0000     0. 
 -13   7 -37      7.88    2.88  0. 1.0000     0. 
 -10   7 -39      0.17    2.96  0. 1.0000     0. 
   2   8  44      0.86    3.35  0. 1.0000     0. 
   6   8  32      2.22    2.53  0. 1.0000     0. 
   9   8  13      1.14    1.05  0. 1.0000     0. 
 -17   8 -34      0.64    2.21  0. 1.0000     0. 
   0   8 -38     36.19    4.38  0. 1.0000     0. 
 -14   8 -38      5.88    2.94  0. 1.0000     0. 
  -1   8 -39      1.10    3.23  0. 1.0000     0. 
 -13   8 -39     15.47    3.37  0. 1.0000     0. 
  -2   8 -40     26.06    3.94  0. 1.0000     0. 
 -10   8 -41      2.15    2.99  0. 1.0000     0. 
   3   9  44      1.17    3.22  0. 1.0000     0. 
   6   9  35     20.00    3.18  0. 1.0000     0. 
   7   9  31     11.65    2.82  0. 1.0000     0. 
   8   9 -21      4.93    2.36  0. 1.0000     0. 
   1   9 -39     37.26    4.26  0. 1.0000     0. 
  -2   9 -42      0.60    3.36  0. 1.0000     0. 
   5  10  41      0.49    3.13  0. 1.0000     0. 
  10  10 -13     23.87    2.45  0. 1.0000     0. 
   3  10 -38      3.58    3.29  0. 1.0000     0. 
   1  10 -41      0.84    3.60  0. 1.0000     0. 
  -1  10 -43    150.82    8.25  0. 1.0000     0. 
  10  11 -18     38.98    3.35  0. 1.0000     0. 
   7  11 -31    149.58    7.87  0. 1.0000     0. 
   3  11 -40     14.33    3.64  0. 1.0000     0. 
   6  12 -36     42.29    4.38  0. 1.0000     0. 
   3  12 -42      2.94    3.50  0. 1.0000     0. 
  10  13 -25      3.14    2.93  0. 1.0000     0. 
   9  13 -29     12.06    3.10  0. 1.0000     0. 
   6  13 -38     23.59    3.79  0. 1.0000     0. 
   5  13 -40      3.10    3.32  0. 1.0000     0. 
 -11  -2  14      5.56    1.95  0. 1.0000     0. 
  -7  -2  13    413.41   16.63  0. 1.0000     0. 
 -10  -1  26      9.42    2.64  0. 1.0000     0. 
 -11  -1  26     15.52    2.87  0. 1.0000     0. 
 -12  -1  25      2.13    2.73  0. 1.0000     0. 
 -13  -1  24      1.05    2.63  0. 1.0000     0. 
 -14  -1  22     59.39    4.15  0. 1.0000     0. 
 -12   0  32      1.72    2.97  0. 1.0000     0. 
  -7   0  31      1.25    2.94  0. 1.0000     0. 
 -13   0  31     -0.98    2.90  0. 1.0000     0. 
  -6   0  30    214.63    9.91  0. 1.0000     0. 
 -14   0  30    190.51    9.33  0. 1.0000     0. 
 -16   0  26     68.74    4.84  0. 1.0000     0. 
 -18   0  15     -1.42    2.39  0. 1.0000     0. 
 -18   0   6     53.87    3.14  0. 1.0000     0. 
  -8   0 -17      0.72    1.60  0. 1.0000     0. 
  -9   1  37      3.00    3.23  0. 1.0000     0. 
 -12   1  37     32.11    3.94  0. 1.0000     0. 
  -7   1  36     42.11    4.18  0. 1.0000     0. 
  -6   1  35     -2.52    2.87  0. 1.0000     0. 
  -2   1  28      2.03    2.51  0. 1.0000     0. 
 -19   1  23      4.93    3.00  0. 1.0000     0. 
   0   1 -12     99.61    4.76  0. 1.0000     0. 
  -1   1 -15    558.51   22.13  0. 1.0000     0. 
 -15   1 -15     33.01    2.32  0. 1.0000     0. 
  -4   1 -20    279.97   11.79  0. 1.0000     0. 
  -9   2  41      6.62    3.20  0. 1.0000     0. 
  -7   2  40      1.52    3.48  0. 1.0000     0. 
  -5   2  38      3.99    2.99  0. 1.0000     0. 
  -3   2  35      1.79    2.66  0. 1.0000     0. 
  -2   2  33      9.75    2.76  0. 1.0000     0. 
   0   2  28     63.69    4.28  0. 1.0000     0. 
 -20   2  27      8.42    3.28  0. 1.0000     0. 
 -19   2  -9     -1.97    0.78  0. 1.0000     0. 
  -3   3  39     46.43    4.19  0. 1.0000     0. 
  -1   3  35     45.42    3.95  0. 1.0000     0. 
 -22   3  24     -0.12    3.24  0. 1.0000     0. 
   3   3  22     87.35    4.70  0. 1.0000     0. 
   3   3 -14     72.23    4.12  0. 1.0000     0. 
   0   3 -23     40.94    3.39  0. 1.0000     0. 
 -14   3 -25      1.31    1.98  0. 1.0000     0. 
 -11   3 -28     -0.40    2.03  0. 1.0000     0. 
   1   4  34     19.30    3.10  0. 1.0000     0. 
   2   4  31    182.92    8.68  0. 1.0000     0. 
   4   4  23     38.19    3.16  0. 1.0000     0. 
   1   4 -25     16.45    2.77  0. 1.0000     0. 
  -5   4 -32     43.76    3.95  0. 1.0000     0. 
  -1   5  42     -1.12    3.11  0. 1.0000     0. 
   0   5  40     36.65    4.00  0. 1.0000     0. 
   2   5  35     23.48    3.30  0. 1.0000     0. 
   4   5 -21      0.23    2.44  0. 1.0000     0. 
   3   5 -24      3.23    2.54  0. 1.0000     0. 
  -6   5 -35     44.45    4.33  0. 1.0000     0. 
   0   6  43      2.64    3.38  0. 1.0000     0. 
   4   6 -25     14.16    2.99  0. 1.0000     0. 
 -16   6 -31     24.56    3.21  0. 1.0000     0. 
 -10   6 -37      5.59    2.91  0. 1.0000     0. 
   6   7  28     97.82    5.29  0. 1.0000     0. 
   6   7 -22     -0.05    2.40  0. 1.0000     0. 
 -17   7 -32      6.29    2.65  0. 1.0000     0. 
 -14   7 -36     19.68    3.30  0. 1.0000     0. 
  -1   7 -37     19.23    3.92  0. 1.0000     0. 
  -2   7 -38      4.62    3.22  0. 1.0000     0. 
  -7   7 -40     71.36    5.23  0. 1.0000     0. 
   7   8 -22     -0.38    2.51  0. 1.0000     0. 
   1   8 -37     86.53    5.74  0. 1.0000     0. 
 -15   8 -37     25.44    3.52  0. 1.0000     0. 
 -12   8 -40     -0.72    3.13  0. 1.0000     0. 
  -6   8 -42      3.53    3.28  0. 1.0000     0. 
  -7   8 -42      2.98    3.29  0. 1.0000     0. 
   8   9  26     38.86    3.28  0. 1.0000     0. 
   6   9 -29      2.26    2.92  0. 1.0000     0. 
   4   9 -34     18.55    3.43  0. 1.0000     0. 
   3   9 -36     19.55    3.66  0. 1.0000     0. 
   9  10 -20     17.68    2.86  0. 1.0000     0. 
   8  10 -25     30.68    3.43  0. 1.0000     0. 
  -2  10 -44      3.75    3.43  0. 1.0000     0. 
   8  11 -28      2.16    2.97  0. 1.0000     0. 
   6  11 -34     37.23    4.20  0. 1.0000     0. 
   1  11 -43     32.74    4.20  0. 1.0000     0. 
  10  12 -22     -1.07    2.80  0. 1.0000     0. 
  11  14 -23      2.29    2.88  0. 1.0000     0. 
   8  14 -35     14.10    3.57  0. 1.0000     0. 
   6  14 -40      3.44    3.13  0. 1.0000     0. 
  10  15 -30      4.57    3.25  0. 1.0000     0. 
  10  16 -32     -1.41    3.39  0. 1.0000     0. 
  10  17 -34      4.41    3.45  0. 1.0000     0. 
  -9  -2  15     43.57    3.13  0. 1.0000     0. 
 -10  -2  15     42.01    3.14  0. 1.0000     0. 
 -11  -2  13    189.74    8.35  0. 1.0000     0. 
  -7  -2  12    152.19    6.74  0. 1.0000     0. 
 -11  -2   3     92.10    4.11  0. 1.0000     0. 
  -9  -2   0     52.54    2.39  0. 1.0000     0. 
  -6  -1  23      1.10    2.45  0. 1.0000     0. 
  -5  -1  21      5.48    2.22  0. 1.0000     0. 
 -15  -1  18      5.58    2.43  0. 1.0000     0. 
  -9   0  32     44.52    3.90  0. 1.0000     0. 
 -10   0  32    170.49    8.47  0. 1.0000     0. 
 -11   0  32    137.17    7.33  0. 1.0000     0. 
 -15   0  28    107.05    6.24  0. 1.0000     0. 
  -3   0  24      1.49    2.21  0. 1.0000     0. 
  -2   0  21     -0.19    2.05  0. 1.0000     0. 
  -1   0  17      0.08    2.14  0. 1.0000     0. 
 -18   0  14      1.71    2.35  0. 1.0000     0. 
  -1   0  -7      0.47    1.43  0. 1.0000     0. 
  -3   0 -13      0.84    1.90  0. 1.0000     0. 
  -7   0 -17      0.38    1.59  0. 1.0000     0. 
  -9   0 -17      0.79    1.59  0. 1.0000     0. 
 -11   1  37     12.82    3.28  0. 1.0000     0. 
 -13   1  36     14.71    3.45  0. 1.0000     0. 
 -14   1  35      7.78    3.37  0. 1.0000     0. 
 -15   1  34      1.69    3.12  0. 1.0000     0. 
  -4   1  32     19.04    3.33  0. 1.0000     0. 
 -16   1  32     67.02    5.17  0. 1.0000     0. 
  -3   1  30     78.37    4.89  0. 1.0000     0. 
 -17   1  30      1.02    3.06  0. 1.0000     0. 
 -18   1  27     18.48    3.51  0. 1.0000     0. 
  -1   1  25      0.60    2.48  0. 1.0000     0. 
 -14   1 -17      0.17    1.39  0. 1.0000     0. 
  -3   1 -19     13.61    2.22  0. 1.0000     0. 
  -7   1 -22     36.27    2.92  0. 1.0000     0. 
  -8   1 -22    125.45    6.07  0. 1.0000     0. 
 -10   2  41      9.09    3.37  0. 1.0000     0. 
 -11   2  41      8.08    3.33  0. 1.0000     0. 
  -6   2  39     41.29    4.14  0. 1.0000     0. 
 -21   2  20      8.72    3.09  0. 1.0000     0. 
  -7   2 -26     53.16    3.69  0. 1.0000     0. 
  -8   2 -26     99.20    5.27  0. 1.0000     0. 
  -2   3  37      1.78    2.77  0. 1.0000     0. 
 -21   3  29     33.18    4.40  0. 1.0000     0. 
   2   3  26     -0.66    2.35  0. 1.0000     0. 
 -22   3  23     14.32    3.84  0. 1.0000     0. 
   2   3 -18     17.45    2.49  0. 1.0000     0. 
   1   3 -21    430.55   17.62  0. 1.0000     0. 
  -1   3 -25    247.85   10.92  0. 1.0000     0. 
  -3   4  42     15.64    3.57  0. 1.0000     0. 
   4   4 -16     53.22    3.41  0. 1.0000     0. 
   3   4 -20      8.01    2.38  0. 1.0000     0. 
   0   4 -27     20.52    3.02  0. 1.0000     0. 
 -15   4 -27      3.86    2.22  0. 1.0000     0. 
  -3   5  45      9.96    3.53  0. 1.0000     0. 
   4   5  28    179.13    8.35  0. 1.0000     0. 
   6   5  17    591.89   23.39  0. 1.0000     0. 
 -15   5 -30      0.97    2.38  0. 1.0000     0. 
  -2   5 -33    370.02   15.93  0. 1.0000     0. 
 -11   5 -34      0.52    2.54  0. 1.0000     0. 
  -5   5 -35      1.76    3.17  0. 1.0000     0. 
  -9   5 -35      2.14    2.73  0. 1.0000     0. 
   2   6  38     22.47    3.57  0. 1.0000     0. 
   4   6  32      2.24    2.52  0. 1.0000     0. 
   5   6  28     -1.81    2.39  0. 1.0000     0. 
   3   6 -28     29.80    3.34  0. 1.0000     0. 
   2   6 -30    214.17   10.01  0. 1.0000     0. 
   1   6 -32    132.87    7.01  0. 1.0000     0. 
 -13   6 -35      2.38    2.72  0. 1.0000     0. 
   2   7  41      1.28    3.10  0. 1.0000     0. 
   5   7  32      9.12    2.79  0. 1.0000     0. 
   8   7  15     18.51    1.76  0. 1.0000     0. 
   8   7 -11     70.06    3.86  0. 1.0000     0. 
   3   7 -31     62.61    4.50  0. 1.0000     0. 
   2   7 -33     27.95    3.74  0. 1.0000     0. 
 -15   7 -35      0.20    2.84  0. 1.0000     0. 
   0   7 -36     17.18    3.35  0. 1.0000     0. 
  -6   7 -40     16.65    3.54  0. 1.0000     0. 
  -8   7 -40     12.48    3.49  0. 1.0000     0. 
   7   8  27     29.96    3.15  0. 1.0000     0. 
   9   8  -9      1.88    1.66  0. 1.0000     0. 
   8   8 -17    128.88    6.38  0. 1.0000     0. 
   6   8 -26     69.77    4.66  0. 1.0000     0. 
  -3   8 -41      2.84    3.27  0. 1.0000     0. 
 -11   8 -41      0.41    3.21  0. 1.0000     0. 
  -5   8 -42      7.03    3.35  0. 1.0000     0. 
  -8   8 -42     13.31    3.49  0. 1.0000     0. 
   4   9  41      0.34    3.10  0. 1.0000     0. 
   5   9  38      4.47    2.98  0. 1.0000     0. 
  10   9  -5     68.29    3.49  0. 1.0000     0. 
   2   9 -38     36.17    4.10  0. 1.0000     0. 
  -3   9 -43     36.25    4.29  0. 1.0000     0. 
  -5   9 -44      3.19    3.30  0. 1.0000     0. 
   6  10 -32      5.99    3.28  0. 1.0000     0. 
   2  10 -40     17.68    3.70  0. 1.0000     0. 
  11  11 -10     -0.02    1.92  0. 1.0000     0. 
   9  11 -24      3.63    2.75  0. 1.0000     0. 
   2  11 -42      8.98    3.63  0. 1.0000     0. 
   9  12 -27     14.63    3.23  0. 1.0000     0. 
   7  12 -34     24.40    3.93  0. 1.0000     0. 
  11  13 -20     42.23    3.88  0. 1.0000     0. 
   8  13 -33     19.72    3.73  0. 1.0000     0. 
   7  13 -36     54.78    4.79  0. 1.0000     0. 
  10  14 -28      5.80    3.19  0. 1.0000     0. 
   9  14 -32     32.82    4.04  0. 1.0000     0. 
   7  14 -38     15.72    3.63  0. 1.0000     0. 
  11  15 -26      4.40    3.19  0. 1.0000     0. 
   9  15 -34      2.47    3.33  0. 1.0000     0. 
   8  15 -37     46.46    4.56  0. 1.0000     0. 
 -10  -2  14     65.18    3.79  0. 1.0000     0. 
 -10  -2   1      8.27    0.90  0. 1.0000     0. 
  -8  -1  25     43.13    3.67  0. 1.0000     0. 
 -11  -1  25     20.84    2.99  0. 1.0000     0. 
  -7  -1  24     15.65    2.70  0. 1.0000     0. 
 -13  -1  23     12.88    2.97  0. 1.0000     0. 
 -14  -1  21      0.96    2.66  0. 1.0000     0. 
  -4  -1  18    287.26   12.06  0. 1.0000     0. 
 -15  -1  17     -1.32    2.46  0. 1.0000     0. 
  -3  -1  14    347.13   14.13  0. 1.0000     0. 
 -15  -1   1      1.06    0.99  0. 1.0000     0. 
  -8  -1 -11    324.51   12.90  0. 1.0000     0. 
 -14   0  29      2.00    2.87  0. 1.0000     0. 
  -5   0  28     47.91    3.83  0. 1.0000     0. 
  -4   0  26     70.09    4.44  0. 1.0000     0. 
 -16   0  25     -1.04    2.93  0. 1.0000     0. 
 -18   0  13     -4.38    2.39  0. 1.0000     0. 
   0   0   9      0.36    1.53  0. 1.0000     0. 
 -18   0   7     -0.19    1.75  0. 1.0000     0. 
  -5   0 -16    707.81   27.80  0. 1.0000     0. 
  -8   1  36     49.47    4.45  0. 1.0000     0. 
 -19   1  22     62.24    4.80  0. 1.0000     0. 
   0   1  21     57.70    3.66  0. 1.0000     0. 
   1   1  16   2034.67   78.51  0. 1.0000     0. 
 -19   1  -1      2.21    0.90  0. 1.0000     0. 
  -9   1 -22     19.52    2.37  0. 1.0000     0. 
  -8   2  40      1.74    2.97  0. 1.0000     0. 
  -4   2  36     38.78    3.79  0. 1.0000     0. 
 -17   2  35     11.54    3.61  0. 1.0000     0. 
 -18   2  33     10.03    3.50  0. 1.0000     0. 
 -19   2  30      9.84    3.59  0. 1.0000     0. 
 -20   2  26      1.60    3.31  0. 1.0000     0. 
   1   2  24     98.90    5.19  0. 1.0000     0. 
 -21   2  19      7.40    3.37  0. 1.0000     0. 
 -21   2   3      9.46    1.71  0. 1.0000     0. 
 -12   2 -24     -1.23    2.10  0. 1.0000     0. 
  -6   2 -26      9.43    2.44  0. 1.0000     0. 
  -9   2 -26      3.61    2.14  0. 1.0000     0. 
  -7   3  43     29.69    3.89  0. 1.0000     0. 
  -6   3  42     35.33    4.06  0. 1.0000     0. 
  -5   3  41     40.80    4.08  0. 1.0000     0. 
  -4   3  40     46.68    4.24  0. 1.0000     0. 
   4   3  15    134.98    6.03  0. 1.0000     0. 
 -20   3 -11     16.73    1.55  0. 1.0000     0. 
 -16   3 -22      2.99    1.97  0. 1.0000     0. 
 -10   3 -29    128.22    6.58  0. 1.0000     0. 
   0   4  36    111.74    6.18  0. 1.0000     0. 
   3   4  27     20.64    2.92  0. 1.0000     0. 
   2   4 -23    106.92    5.65  0. 1.0000     0. 
  -2   4 -30    367.12   15.63  0. 1.0000     0. 
  -3   4 -31     10.54    3.04  0. 1.0000     0. 
 -10   4 -32      1.02    2.39  0. 1.0000     0. 
   5   5  23     -0.55    2.18  0. 1.0000     0. 
   2   5 -27      0.86    2.54  0. 1.0000     0. 
   1   5 -29     63.37    4.59  0. 1.0000     0. 
  -1   5 -32    237.03   10.88  0. 1.0000     0. 
  -3   5 -34      3.46    2.77  0. 1.0000     0. 
   3   6  35     15.70    3.10  0. 1.0000     0. 
   6   6  23     17.15    2.46  0. 1.0000     0. 
   6   6 -18     22.07    2.67  0. 1.0000     0. 
 -14   6 -34     19.35    3.21  0. 1.0000     0. 
  -6   6 -38     57.94    4.73  0. 1.0000     0. 
  -7   6 -38     30.32    3.97  0. 1.0000     0. 
  -8   6 -38      6.28    3.14  0. 1.0000     0. 
   0   7  45      0.99    3.46  0. 1.0000     0. 
   1   7  43     -2.23    3.12  0. 1.0000     0. 
   7   7 -18      3.23    2.28  0. 1.0000     0. 
   4   7 -29     12.05    2.90  0. 1.0000     0. 
   1   7 -35     41.84    4.00  0. 1.0000     0. 
  -3   7 -39     -0.85    3.18  0. 1.0000     0. 
 -11   7 -39      0.65    3.01  0. 1.0000     0. 
  -5   7 -40     44.18    4.31  0. 1.0000     0. 
  -9   7 -40     22.48    3.72  0. 1.0000     0. 
   3   8  41      5.63    3.38  0. 1.0000     0. 
   5   8  35      4.26    2.94  0. 1.0000     0. 
   8   8  21      8.66    2.23  0. 1.0000     0. 
   4   8 -32      1.00    2.79  0. 1.0000     0. 
   3   8 -34     10.43    2.97  0. 1.0000     0. 
 -16   8 -36     -0.46    2.86  0. 1.0000     0. 
  -9   8 -42      2.81    3.43  0. 1.0000     0. 
  10   9   8      2.01    0.55  0. 1.0000     0. 
   9   9 -16     59.43    3.89  0. 1.0000     0. 
   7   9 -26     12.17    2.91  0. 1.0000     0. 
  10  10 -14     72.27    4.26  0. 1.0000     0. 
   7  10 -29     16.09    3.25  0. 1.0000     0. 
   5  11 -37      5.18    3.38  0. 1.0000     0. 
   4  11 -39     43.30    4.63  0. 1.0000     0. 
  11  12 -16     24.98    3.16  0. 1.0000     0. 
   8  12 -31     33.00    3.90  0. 1.0000     0. 
   5  12 -39     29.83    4.05  0. 1.0000     0. 
   4  12 -41     29.25    4.00  0. 1.0000     0. 
   9  13 -30     51.91    4.51  0. 1.0000     0. 
   9  16 -36     13.21    3.71  0. 1.0000     0. 
  -9  -2  14     22.43    2.45  0. 1.0000     0. 
 -11  -2  12     75.75    4.16  0. 1.0000     0. 
  -7  -2  11      8.40    1.86  0. 1.0000     0. 
 -10  -1  25     35.82    3.39  0. 1.0000     0. 
 -12  -1  24     13.89    2.97  0. 1.0000     0. 
 -12  -1  -8    354.24   13.90  0. 1.0000     0. 
  -8   0  31     -0.56    2.69  0. 1.0000     0. 
 -12   0  31     -0.70    2.94  0. 1.0000     0. 
  -7   0  30    268.57   11.91  0. 1.0000     0. 
 -13   0  30      0.73    2.86  0. 1.0000     0. 
  -6   0  29      2.72    2.70  0. 1.0000     0. 
 -15   0  27     -0.26    2.87  0. 1.0000     0. 
 -18   0  12      8.69    2.36  0. 1.0000     0. 
 -18   0  11     -0.40    2.21  0. 1.0000     0. 
 -18   0  10      4.10    2.12  0. 1.0000     0. 
 -18   0   9      3.28    2.10  0. 1.0000     0. 
 -18   0   8     82.69    4.41  0. 1.0000     0. 
  -4   0 -15     -0.50    1.69  0. 1.0000     0. 
 -11   0 -16      6.59    1.54  0. 1.0000     0. 
 -12   1  36     52.42    4.48  0. 1.0000     0. 
  -7   1  35     11.81    2.96  0. 1.0000     0. 
  -6   1  34     30.42    3.47  0. 1.0000     0. 
  -5   1  33      3.96    2.77  0. 1.0000     0. 
 -15   1  33      5.18    3.19  0. 1.0000     0. 
 -17   1  29      7.86    3.29  0. 1.0000     0. 
 -18   1  26      2.29    3.20  0. 1.0000     0. 
   1   1  -8    152.33    6.46  0. 1.0000     0. 
 -17   1 -10     22.10    1.48  0. 1.0000     0. 
 -12   1 -20     72.31    4.01  0. 1.0000     0. 
 -11   1 -21     -0.22    1.82  0. 1.0000     0. 
  -6   1 -22     12.75    2.30  0. 1.0000     0. 
 -12   2  40      1.35    3.32  0. 1.0000     0. 
  -1   2  30     31.63    3.45  0. 1.0000     0. 
   2   2 -12    385.09   15.47  0. 1.0000     0. 
   1   2 -16    112.61    5.57  0. 1.0000     0. 
 -16   2 -18      1.60    1.67  0. 1.0000     0. 
 -15   2 -20     10.46    1.97  0. 1.0000     0. 
  -1   2 -21    136.72    6.56  0. 1.0000     0. 
 -13   2 -23      8.61    2.17  0. 1.0000     0. 
  -3   2 -24    146.02    6.97  0. 1.0000     0. 
  -4   2 -25     32.76    3.19  0. 1.0000     0. 
 -11   2 -25     17.68    2.47  0. 1.0000     0. 
  -3   3  38     18.82    3.41  0. 1.0000     0. 
 -21   3  28      2.28    3.48  0. 1.0000     0. 
 -22   3  22      0.13    3.44  0. 1.0000     0. 
   4   3  -9     -0.52    1.85  0. 1.0000     0. 
 -17   3 -20      3.18    1.89  0. 1.0000     0. 
  -5   4  44      2.90    3.33  0. 1.0000     0. 
  -4   4  43     13.75    3.35  0. 1.0000     0. 
  -2   4  40      1.12    3.07  0. 1.0000     0. 
 -19   4 -19      0.32    1.68  0. 1.0000     0. 
  -4   4 -32     24.69    3.31  0. 1.0000     0. 
  -7   4 -33     64.43    4.71  0. 1.0000     0. 
  -8   4 -33    161.12    8.04  0. 1.0000     0. 
   1   5  37     47.50    4.12  0. 1.0000     0. 
   6   5 -12     56.13    3.34  0. 1.0000     0. 
 -18   5 -25      8.48    2.45  0. 1.0000     0. 
 -17   5 -27      6.98    2.57  0. 1.0000     0. 
 -10   5 -35      6.39    2.78  0. 1.0000     0. 
  -1   6  44      5.41    3.43  0. 1.0000     0. 
   1   6  40      4.60    3.09  0. 1.0000     0. 
   7   6  16    316.65   12.86  0. 1.0000     0. 
   7   6 -12     17.06    2.23  0. 1.0000     0. 
 -18   6 -28     -1.30    2.55  0. 1.0000     0. 
 -15   6 -33      0.75    2.60  0. 1.0000     0. 
  -1   6 -35      7.50    3.05  0. 1.0000     0. 
  -2   6 -36      2.08    2.95  0. 1.0000     0. 
  -3   6 -37     27.06    3.82  0. 1.0000     0. 
 -11   6 -37      0.82    2.86  0. 1.0000     0. 
  -5   6 -38     18.01    3.69  0. 1.0000     0. 
   3   7  38     92.29    5.80  0. 1.0000     0. 
   4   7  35     50.25    4.17  0. 1.0000     0. 
 -16   7 -34      0.23    2.58  0. 1.0000     0. 
   4   8  38      8.55    3.19  0. 1.0000     0. 
   6   8  31     12.18    2.86  0. 1.0000     0. 
   2   8 -36     11.36    3.29  0. 1.0000     0. 
  -1   8 -40     17.78    3.64  0. 1.0000     0. 
   9   9  19      8.62    1.93  0. 1.0000     0. 
  10   9  -6    279.97   11.47  0. 1.0000     0. 
   8   9 -22      2.76    2.52  0. 1.0000     0. 
   0   9 -41      2.49    3.09  0. 1.0000     0. 
  -1   9 -42     13.03    3.47  0. 1.0000     0. 
  -4   9 -44     42.15    4.30  0. 1.0000     0. 
   4  10  43     17.89    3.60  0. 1.0000     0. 
   6  10  37     23.98    3.58  0. 1.0000     0. 
   9  10 -21      2.16    2.54  0. 1.0000     0. 
   4  10 -37      0.69    3.19  0. 1.0000     0. 
   3  10 -39      1.45    3.42  0. 1.0000     0. 
   1  10 -42     31.43    4.19  0. 1.0000     0. 
   0  10 -43    106.67    6.59  0. 1.0000     0. 
  -1  10 -44     31.03    4.25  0. 1.0000     0. 
   4  11  45      5.37    3.33  0. 1.0000     0. 
  10  11 -19     89.21    5.19  0. 1.0000     0. 
   7  11 -32      9.45    3.29  0. 1.0000     0. 
   3  11 -41     13.42    3.90  0. 1.0000     0. 
  10  12 -23      1.86    2.87  0. 1.0000     0. 
   6  12 -37     20.93    3.68  0. 1.0000     0. 
  10  13 -26     13.18    3.23  0. 1.0000     0. 
   6  13 -39      1.79    3.39  0. 1.0000     0. 
   5  13 -41      0.66    3.29  0. 1.0000     0. 
  10  15 -31      1.51    3.26  0. 1.0000     0. 
  10  16 -33     -0.70    3.27  0. 1.0000     0. 
  -9  -2  13     80.87    4.28  0. 1.0000     0. 
 -10  -2  13     70.78    3.96  0. 1.0000     0. 
 -11  -2  11     52.11    3.27  0. 1.0000     0. 
  -7  -2  10     51.10    3.01  0. 1.0000     0. 
 -11  -2   4     19.84    1.58  0. 1.0000     0. 
  -8  -1  24    119.98    6.22  0. 1.0000     0. 
  -6  -1  22     94.05    5.14  0. 1.0000     0. 
 -13  -1  22     56.49    4.06  0. 1.0000     0. 
  -5  -1  20     91.55    4.85  0. 1.0000     0. 
 -14  -1  20     10.88    2.75  0. 1.0000     0. 
 -15  -1  16      0.07    2.47  0. 1.0000     0. 
  -3  -1  13    236.83    9.94  0. 1.0000     0. 
  -9  -1 -11    181.92    7.48  0. 1.0000     0. 
  -9   0  31      0.65    2.64  0. 1.0000     0. 
 -10   0  31      1.85    2.98  0. 1.0000     0. 
 -11   0  31      1.19    2.93  0. 1.0000     0. 
 -16   0  24     11.76    3.08  0. 1.0000     0. 
  -2   0  20     26.67    2.81  0. 1.0000     0. 
  -1   0  16    409.69   16.56  0. 1.0000     0. 
   0   0   8    368.95   14.56  0. 1.0000     0. 
  -2   0 -11     -0.34    1.65  0. 1.0000     0. 
 -12   0 -15      0.46    1.39  0. 1.0000     0. 
  -6   0 -17     -0.72    1.67  0. 1.0000     0. 
  -9   1  36     99.34    6.00  0. 1.0000     0. 
 -11   1  36      2.70    3.03  0. 1.0000     0. 
 -13   1  35     11.57    3.31  0. 1.0000     0. 
 -14   1  34      1.31    3.08  0. 1.0000     0. 
  -4   1  31      8.81    2.86  0. 1.0000     0. 
 -16   1  31      0.56    3.10  0. 1.0000     0. 
  -2   1  27     -2.36    2.74  0. 1.0000     0. 
 -19   1  21      6.63    3.17  0. 1.0000     0. 
 -16   1 -13     23.64    1.84  0. 1.0000     0. 
  -9   2  40      2.87    3.07  0. 1.0000     0. 
 -10   2  40    105.42    6.50  0. 1.0000     0. 
 -11   2  40     17.81    3.54  0. 1.0000     0. 
  -7   2  39     28.56    3.76  0. 1.0000     0. 
  -6   2  38    152.47    7.99  0. 1.0000     0. 
  -5   2  37     21.28    3.39  0. 1.0000     0. 
 -16   2  36     14.42    3.62  0. 1.0000     0. 
  -3   2  34      4.15    2.83  0. 1.0000     0. 
  -2   2  32     -1.95    2.97  0. 1.0000     0. 
 -18   2  32     39.47    4.43  0. 1.0000     0. 
 -19   2  29      0.81    3.36  0. 1.0000     0. 
   0   2  27     24.70    3.07  0. 1.0000     0. 
 -20   2  25      9.39    3.45  0. 1.0000     0. 
 -21   2  18     10.60    3.30  0. 1.0000     0. 
   0   2 -19    158.25    7.31  0. 1.0000     0. 
  -8   3  43      2.87    3.32  0. 1.0000     0. 
  -2   3  36     41.18    3.84  0. 1.0000     0. 
  -1   3  34     58.29    4.35  0. 1.0000     0. 
   3   3  21      5.87    2.13  0. 1.0000     0. 
   3   3 -15     48.31    3.30  0. 1.0000     0. 
 -15   3 -24     19.29    2.67  0. 1.0000     0. 
  -2   3 -27     30.89    3.17  0. 1.0000     0. 
  -3   3 -28     88.78    5.23  0. 1.0000     0. 
  -4   3 -29      8.30    2.85  0. 1.0000     0. 
  -7   3 -30      6.74    2.59  0. 1.0000     0. 
  -8   3 -30     46.12    3.83  0. 1.0000     0. 
   1   4  33    222.13   10.21  0. 1.0000     0. 
   2   4  30    360.71   15.32  0. 1.0000     0. 
   4   4  22     43.83    3.21  0. 1.0000     0. 
   5   4  16    150.67    6.64  0. 1.0000     0. 
 -12   4 -31    108.26    6.05  0. 1.0000     0. 
  -6   4 -33    200.94    9.62  0. 1.0000     0. 
  -1   5  41      2.95    3.06  0. 1.0000     0. 
   0   5  39     39.73    3.95  0. 1.0000     0. 
   2   5  34     12.72    2.90  0. 1.0000     0. 
   3   5  31     78.56    4.84  0. 1.0000     0. 
   3   5 -25    227.53   10.24  0. 1.0000     0. 
   0   5 -31     12.17    2.92  0. 1.0000     0. 
  -7   5 -36      3.79    3.02  0. 1.0000     0. 
   0   6  42     66.26    4.92  0. 1.0000     0. 
   4   6 -26      9.50    2.89  0. 1.0000     0. 
 -17   6 -30      0.77    2.50  0. 1.0000     0. 
   0   6 -34     -0.96    2.75  0. 1.0000     0. 
  -9   6 -38      0.62    2.89  0. 1.0000     0. 
   7   7  22     25.14    2.68  0. 1.0000     0. 
   6   7 -23    469.71   19.39  0. 1.0000     0. 
 -10   7 -40     13.23    3.45  0. 1.0000     0. 
   1   8  45     22.18    3.68  0. 1.0000     0. 
   2   8  43      2.64    3.19  0. 1.0000     0. 
   9   8 -10      4.02    1.94  0. 1.0000     0. 
   8   8 -18    280.94   12.06  0. 1.0000     0. 
   7   8 -23    148.94    7.33  0. 1.0000     0. 
   0   8 -39     13.87    3.55  0. 1.0000     0. 
 -14   8 -39     19.63    3.56  0. 1.0000     0. 
 -13   8 -40     26.17    3.88  0. 1.0000     0. 
  -2   8 -41     56.83    4.94  0. 1.0000     0. 
 -10   8 -42      0.08    3.13  0. 1.0000     0. 
   3   9  43     28.85    4.10  0. 1.0000     0. 
   6   9  34      5.41    2.90  0. 1.0000     0. 
   7   9  30     -2.93    2.70  0. 1.0000     0. 
   6   9 -30      4.59    3.14  0. 1.0000     0. 
   4   9 -35      1.10    3.42  0. 1.0000     0. 
   3   9 -37     51.53    4.79  0. 1.0000     0. 
   1   9 -40     39.55    4.27  0. 1.0000     0. 
  -2   9 -43    137.97    7.75  0. 1.0000     0. 
   5  10  40     -0.28    3.11  0. 1.0000     0. 
   7  10  33     47.58    4.17  0. 1.0000     0. 
   8  10 -26     14.55    3.03  0. 1.0000     0. 
  11  11 -11      3.63    2.17  0. 1.0000     0. 
   8  11 -29     -1.17    3.04  0. 1.0000     0. 
   6  11 -35      2.93    3.39  0. 1.0000     0. 
   9  12 -28     47.77    4.29  0. 1.0000     0. 
   8  13 -34      5.88    3.44  0. 1.0000     0. 
  11  14 -24     26.54    3.65  0. 1.0000     0. 
  10  14 -29      3.54    3.19  0. 1.0000     0. 
   8  14 -36     57.23    4.96  0. 1.0000     0. 
  10  17 -35     25.65    4.06  0. 1.0000     0. 
 -10  -2  12     84.94    4.44  0. 1.0000     0. 
 -11  -2  10      3.04    1.88  0. 1.0000     0. 
  -7  -2   9      2.98    1.58  0. 1.0000     0. 
 -11  -2   9    247.93   10.32  0. 1.0000     0. 
 -11  -2   5     10.16    1.50  0. 1.0000     0. 
 -11  -1  24      3.41    2.55  0. 1.0000     0. 
  -7  -1  23     -0.83    2.47  0. 1.0000     0. 
 -12  -1  23     -2.58    2.53  0. 1.0000     0. 
  -4  -1  17    308.48   12.81  0. 1.0000     0. 
 -15  -1  15    104.96    5.57  0. 1.0000     0. 
  -5  -1  -9    434.91   17.03  0. 1.0000     0. 
  -7  -1 -11    158.12    6.60  0. 1.0000     0. 
 -12   0  30    116.78    6.56  0. 1.0000     0. 
 -14   0  28     13.17    3.21  0. 1.0000     0. 
  -5   0  27      0.14    2.64  0. 1.0000     0. 
 -15   0  26      1.38    2.81  0. 1.0000     0. 
  -3   0  23      0.37    2.21  0. 1.0000     0. 
 -10   0 -17      1.53    1.61  0. 1.0000     0. 
  -8   1  35     -0.04    2.86  0. 1.0000     0. 
  -3   1  29      3.06    2.93  0. 1.0000     0. 
 -18   1  25      4.38    3.08  0. 1.0000     0. 
  -1   1  24    246.21   10.70  0. 1.0000     0. 
 -19   1  20    175.82    8.83  0. 1.0000     0. 
  -2   1 -18      9.68    2.21  0. 1.0000     0. 
 -13   1 -19     31.61    2.59  0. 1.0000     0. 
 -10   1 -22     -1.08    1.96  0. 1.0000     0. 
 -13   2  39     13.67    3.55  0. 1.0000     0. 
 -17   2  34     51.08    4.79  0. 1.0000     0. 
 -21   2  17     26.59    3.73  0. 1.0000     0. 
   3   2  -6     85.01    3.88  0. 1.0000     0. 
  -2   2 -23      0.69    2.25  0. 1.0000     0. 
 -10   2 -26     45.49    3.43  0. 1.0000     0. 
  -7   3  42     10.53    3.35  0. 1.0000     0. 
  -4   3  39      7.26    3.06  0. 1.0000     0. 
   2   3  25     36.37    3.15  0. 1.0000     0. 
 -22   3  21      1.43    3.45  0. 1.0000     0. 
   2   3 -19    267.04   11.37  0. 1.0000     0. 
   0   3 -24      0.78    2.44  0. 1.0000     0. 
 -13   3 -27     74.02    4.58  0. 1.0000     0. 
 -12   3 -28      8.84    2.44  0. 1.0000     0. 
  -6   3 -30     11.53    2.84  0. 1.0000     0. 
  -9   3 -30     24.52    3.13  0. 1.0000     0. 
  -3   4  41     39.77    4.15  0. 1.0000     0. 
   4   4 -17    854.42   33.63  0. 1.0000     0. 
 -17   4 -24      4.17    2.29  0. 1.0000     0. 
   1   4 -26     11.26    2.71  0. 1.0000     0. 
 -16   4 -26     -1.07    2.22  0. 1.0000     0. 
   0   4 -28     21.33    3.10  0. 1.0000     0. 
 -14   4 -29      3.37    2.42  0. 1.0000     0. 
 -11   4 -32      3.95    2.53  0. 1.0000     0. 
  -5   4 -33     56.08    4.30  0. 1.0000     0. 
  -9   4 -33     -1.39    2.56  0. 1.0000     0. 
  -3   5  44     19.24    3.70  0. 1.0000     0. 
   4   5  27      3.13    2.45  0. 1.0000     0. 
   6   5  16    407.84   16.34  0. 1.0000     0. 
   4   5 -22     55.29    3.86  0. 1.0000     0. 
 -16   5 -29     31.30    3.35  0. 1.0000     0. 
 -14   5 -32      0.42    2.43  0. 1.0000     0. 
 -13   5 -33      0.58    2.57  0. 1.0000     0. 
 -12   5 -34      1.39    2.53  0. 1.0000     0. 
  -6   5 -36      2.85    2.98  0. 1.0000     0. 
  -8   5 -36     38.69    3.89  0. 1.0000     0. 
   4   6  31      2.79    2.61  0. 1.0000     0. 
   2   6 -31     11.13    3.31  0. 1.0000     0. 
   2   7  40      5.44    3.09  0. 1.0000     0. 
   5   7  31     31.12    3.37  0. 1.0000     0. 
   6   7  27      3.92    2.43  0. 1.0000     0. 
   8   7 -12    158.15    7.12  0. 1.0000     0. 
   3   7 -32     15.45    3.09  0. 1.0000     0. 
   2   7 -34     38.25    3.86  0. 1.0000     0. 
   0   7 -37      3.03    3.06  0. 1.0000     0. 
 -14   7 -37      9.54    3.16  0. 1.0000     0. 
  -1   7 -38     -2.52    3.28  0. 1.0000     0. 
 -13   7 -38      6.38    3.12  0. 1.0000     0. 
  -2   7 -39      2.74    3.11  0. 1.0000     0. 
  -7   7 -41      7.83    3.37  0. 1.0000     0. 
   9   8  12      8.43    1.24  0. 1.0000     0. 
   6   8 -27     31.93    3.43  0. 1.0000     0. 
 -17   8 -35      1.66    2.82  0. 1.0000     0. 
   1   8 -38     -0.41    3.43  0. 1.0000     0. 
 -15   8 -38     -0.35    2.96  0. 1.0000     0. 
 -12   8 -41      8.73    3.43  0. 1.0000     0. 
  -3   8 -42     15.67    3.51  0. 1.0000     0. 
  -6   8 -43      3.64    3.33  0. 1.0000     0. 
  -7   8 -43      5.49    3.41  0. 1.0000     0. 
   2   9  45      6.55    3.32  0. 1.0000     0. 
   8   9  25     33.38    3.19  0. 1.0000     0. 
   9   9 -17     76.18    4.53  0. 1.0000     0. 
   2   9 -39     -1.89    3.40  0. 1.0000     0. 
  -3   9 -44      1.54    3.58  0. 1.0000     0. 
   3  10  45      3.07    3.34  0. 1.0000     0. 
   7  10 -30      9.69    3.40  0. 1.0000     0. 
   6  10 -33     23.90    3.66  0. 1.0000     0. 
   2  10 -41      9.82    3.92  0. 1.0000     0. 
   9  11 -25     88.41    5.45  0. 1.0000     0. 
   2  11 -43      9.91    3.54  0. 1.0000     0. 
  11  12 -17     34.22    3.41  0. 1.0000     0. 
   7  12 -35      4.20    3.31  0. 1.0000     0. 
  11  13 -21      0.40    2.81  0. 1.0000     0. 
   7  13 -37      0.99    3.17  0. 1.0000     0. 
   9  14 -33     25.80    3.81  0. 1.0000     0. 
   7  14 -39     17.10    3.93  0. 1.0000     0. 
  11  15 -27      7.65    3.31  0. 1.0000     0. 
   9  15 -35    120.29    7.13  0. 1.0000     0. 
   8  15 -38      1.61    3.42  0. 1.0000     0. 
  -9  -2  12      0.30    1.84  0. 1.0000     0. 
  -7  -2   8      2.01    1.54  0. 1.0000     0. 
 -11  -2   8    290.81   11.87  0. 1.0000     0. 
 -11  -2   7     36.60    2.49  0. 1.0000     0. 
 -11  -2   6    455.86   18.04  0. 1.0000     0. 
 -10  -1  24     50.25    3.81  0. 1.0000     0. 
  -4  -1  -7     45.70    2.32  0. 1.0000     0. 
  -8   0  30     43.88    3.93  0. 1.0000     0. 
 -13   0  29     -1.20    2.90  0. 1.0000     0. 
  -6   0  28     36.98    3.47  0. 1.0000     0. 
  -4   0  25      1.06    2.08  0. 1.0000     0. 
 -16   0  23     -2.05    2.85  0. 1.0000     0. 
   0   0   7      0.03    1.58  0. 1.0000     0. 
 -12   1  35      9.72    3.16  0. 1.0000     0. 
  -5   1  32     41.88    3.77  0. 1.0000     0. 
 -15   1  32     17.32    3.53  0. 1.0000     0. 
 -17   1  28     14.05    3.43  0. 1.0000     0. 
   0   1  20     31.55    2.90  0. 1.0000     0. 
   1   1  15    541.27   21.47  0. 1.0000     0. 
   0   1 -13   1527.10   59.03  0. 1.0000     0. 
  -1   1 -16   2009.95   77.62  0. 1.0000     0. 
  -4   1 -21    110.63    5.49  0. 1.0000     0. 
  -8   2  39      4.07    3.04  0. 1.0000     0. 
 -14   2  38     33.58    4.32  0. 1.0000     0. 
 -15   2  37      1.79    3.24  0. 1.0000     0. 
  -4   2  35     58.52    4.42  0. 1.0000     0. 
 -20   2  24     -0.58    3.22  0. 1.0000     0. 
   1   2  23     27.17    2.80  0. 1.0000     0. 
 -21   2  16      8.63    3.17  0. 1.0000     0. 
 -21   2   4     40.49    2.86  0. 1.0000     0. 
 -18   2 -13      0.24    1.26  0. 1.0000     0. 
  -6   3  41     32.32    4.01  0. 1.0000     0. 
  -5   3  40     63.81    4.88  0. 1.0000     0. 
 -20   3  31      1.23    3.44  0. 1.0000     0. 
 -21   3  27      8.15    3.62  0. 1.0000     0. 
   1   3 -22     80.53    4.59  0. 1.0000     0. 
  -1   3 -26      2.78    2.63  0. 1.0000     0. 
 -11   3 -29      1.39    2.33  0. 1.0000     0. 
  -5   3 -30     18.71    2.99  0. 1.0000     0. 
  -4   4  42     15.83    3.51  0. 1.0000     0. 
  -2   4  39     42.53    4.11  0. 1.0000     0. 
   0   4  35     83.92    5.12  0. 1.0000     0. 
   3   4  26     17.09    2.68  0. 1.0000     0. 
   3   4 -21      2.45    2.15  0. 1.0000     0. 
 -18   4 -22      2.97    2.21  0. 1.0000     0. 
   2   4 -24      8.09    2.54  0. 1.0000     0. 
  -2   4 -31    183.07    8.73  0. 1.0000     0. 
  -4   5  45      0.10    3.36  0. 1.0000     0. 
  -2   5 -34     13.83    3.16  0. 1.0000     0. 
 -11   5 -35      5.29    2.78  0. 1.0000     0. 
  -5   5 -36      0.96    3.09  0. 1.0000     0. 
  -9   5 -36     -1.33    2.63  0. 1.0000     0. 
  -2   6  45     58.14    4.80  0. 1.0000     0. 
   2   6  37     15.62    3.36  0. 1.0000     0. 
   3   6  34     43.30    3.86  0. 1.0000     0. 
   5   6  27      8.66    2.61  0. 1.0000     0. 
   7   6 -13    107.43    5.31  0. 1.0000     0. 
   6   6 -19    272.76   11.73  0. 1.0000     0. 
   3   6 -29     -0.65    2.67  0. 1.0000     0. 
 -16   6 -32      9.44    2.80  0. 1.0000     0. 
   1   6 -33      0.18    3.02  0. 1.0000     0. 
 -10   6 -38      3.35    3.00  0. 1.0000     0. 
   1   7  42     37.11    4.25  0. 1.0000     0. 
   7   7 -19      5.80    2.38  0. 1.0000     0. 
 -12   7 -39     15.73    3.48  0. 1.0000     0. 
  -3   7 -40    116.64    6.92  0. 1.0000     0. 
  -6   7 -41      8.21    3.32  0. 1.0000     0. 
  -8   7 -41     14.77    3.60  0. 1.0000     0. 
   3   8  40     35.99    3.98  0. 1.0000     0. 
   5   8  34      0.18    2.73  0. 1.0000     0. 
   7   8  26      4.04    2.39  0. 1.0000     0. 
   3   8 -35     47.72    4.39  0. 1.0000     0. 
  -5   8 -43      2.12    3.38  0. 1.0000     0. 
  -8   8 -43     57.81    5.01  0. 1.0000     0. 
   4   9  40     26.69    3.70  0. 1.0000     0. 
   5   9  37     23.99    3.48  0. 1.0000     0. 
  10   9  -7     45.63    2.92  0. 1.0000     0. 
   8   9 -23     32.29    3.29  0. 1.0000     0. 
   7   9 -27      6.85    2.77  0. 1.0000     0. 
  10  10 -15     -1.38    2.28  0. 1.0000     0. 
  10  11 -20      7.53    2.75  0. 1.0000     0. 
   5  11 -38      1.70    3.35  0. 1.0000     0. 
   4  11 -40      1.24    3.40  0. 1.0000     0. 
   8  12 -32      3.36    3.28  0. 1.0000     0. 
   5  12 -40     10.33    3.79  0. 1.0000     0. 
   4  12 -42      5.29    3.56  0. 1.0000     0. 
   9  13 -31     11.80    3.32  0. 1.0000     0. 
 -10  -2  11      0.85    1.83  0. 1.0000     0. 
  -7  -2   7    189.47    7.82  0. 1.0000     0. 
 -10  -2   2     43.21    2.21  0. 1.0000     0. 
  -8  -2   1    242.56    9.52  0. 1.0000     0. 
  -8  -1  23     14.91    2.62  0. 1.0000     0. 
  -6  -1  21     22.03    2.80  0. 1.0000     0. 
 -13  -1  21      2.17    2.65  0. 1.0000     0. 
  -5  -1  19     94.75    4.96  0. 1.0000     0. 
  -4  -1  16     79.52    4.24  0. 1.0000     0. 
 -15  -1  14     55.84    3.78  0. 1.0000     0. 
  -3  -1  12     10.65    2.16  0. 1.0000     0. 
 -15  -1   2      0.14    1.22  0. 1.0000     0. 
  -9   0  30      4.73    2.74  0. 1.0000     0. 
 -10   0  30      7.43    2.75  0. 1.0000     0. 
 -11   0  30     15.36    3.25  0. 1.0000     0. 
  -7   0  29      2.07    2.73  0. 1.0000     0. 
  -1   0  15      0.16    2.33  0. 1.0000     0. 
  -7   0 -18    105.79    5.09  0. 1.0000     0. 
  -8   0 -18     42.83    2.87  0. 1.0000     0. 
  -9   1  35     34.76    3.80  0. 1.0000     0. 
 -11   1  35     18.14    3.39  0. 1.0000     0. 
  -7   1  34      1.19    2.76  0. 1.0000     0. 
 -13   1  34     99.32    6.12  0. 1.0000     0. 
  -6   1  33     24.62    3.47  0. 1.0000     0. 
 -14   1  33      3.73    3.04  0. 1.0000     0. 
 -16   1  30     37.71    4.09  0. 1.0000     0. 
 -19   1  19      0.08    2.94  0. 1.0000     0. 
  -3   1 -20     80.41    4.39  0. 1.0000     0. 
  -7   1 -23      1.94    1.98  0. 1.0000     0. 
  -8   1 -23     -1.15    1.99  0. 1.0000     0. 
  -9   2  39     43.46    4.17  0. 1.0000     0. 
 -12   2  39      1.09    3.28  0. 1.0000     0. 
  -7   2  38      4.29    3.11  0. 1.0000     0. 
  -5   2  36     67.53    4.76  0. 1.0000     0. 
 -16   2  35      2.08    3.35  0. 1.0000     0. 
 -18   2  31     27.34    4.09  0. 1.0000     0. 
  -1   2  29     -1.06    2.46  0. 1.0000     0. 
 -19   2  28     -1.40    3.35  0. 1.0000     0. 
   0   2  26     20.14    2.91  0. 1.0000     0. 
 -21   2  15     30.90    3.66  0. 1.0000     0. 
 -17   2 -16      0.01    1.57  0. 1.0000     0. 
  -7   2 -27    158.46    7.56  0. 1.0000     0. 
  -8   2 -27     28.94    2.88  0. 1.0000     0. 
  -8   3  42     -0.80    3.14  0. 1.0000     0. 
  -3   3  37      7.61    3.00  0. 1.0000     0. 
 -22   3  20      2.20    3.36  0. 1.0000     0. 
   4   3  14    109.31    5.06  0. 1.0000     0. 
   4   3 -10    338.91   13.67  0. 1.0000     0. 
 -19   3 -15     69.66    3.76  0. 1.0000     0. 
 -18   3 -18     16.99    2.21  0. 1.0000     0. 
 -14   3 -26      3.62    2.28  0. 1.0000     0. 
  -6   4  44      2.56    3.14  0. 1.0000     0. 
  -5   4  43      8.95    3.59  0. 1.0000     0. 
 -15   4 -28      1.33    2.28  0. 1.0000     0. 
  -3   4 -32     88.69    5.45  0. 1.0000     0. 
 -10   4 -33      3.46    2.56  0. 1.0000     0. 
   1   5  36     62.94    4.60  0. 1.0000     0. 
   5   5  22    117.88    5.79  0. 1.0000     0. 
   6   5 -13     15.10    2.16  0. 1.0000     0. 
   1   5 -30     56.77    4.29  0. 1.0000     0. 
 -15   5 -31      4.71    2.51  0. 1.0000     0. 
  -1   5 -33      8.45    2.97  0. 1.0000     0. 
  -3   5 -35    148.06    7.74  0. 1.0000     0. 
  -1   6  43     50.09    4.55  0. 1.0000     0. 
   1   6  39      1.49    3.26  0. 1.0000     0. 
   6   6  22    143.50    6.73  0. 1.0000     0. 
 -14   6 -35      5.78    2.92  0. 1.0000     0. 
  -1   6 -36     18.79    3.48  0. 1.0000     0. 
 -13   6 -36     17.52    3.20  0. 1.0000     0. 
  -2   6 -37     23.71    3.85  0. 1.0000     0. 
  -6   6 -39      7.78    3.26  0. 1.0000     0. 
  -7   6 -39     11.35    3.44  0. 1.0000     0. 
  -8   6 -39     21.53    3.70  0. 1.0000     0. 
   0   7  44      2.74    3.00  0. 1.0000     0. 
   3   7  37      5.28    2.96  0. 1.0000     0. 
   4   7  34      2.25    2.78  0. 1.0000     0. 
   8   7  14     10.05    1.72  0. 1.0000     0. 
   4   7 -30    262.84   11.82  0. 1.0000     0. 
 -17   7 -33      0.81    2.59  0. 1.0000     0. 
   1   7 -36      6.11    3.41  0. 1.0000     0. 
 -15   7 -36      0.43    2.81  0. 1.0000     0. 
 -11   7 -40      1.37    3.04  0. 1.0000     0. 
  -5   7 -41      7.55    3.35  0. 1.0000     0. 
  -9   7 -41     34.11    4.13  0. 1.0000     0. 
   4   8  37     22.79    3.45  0. 1.0000     0. 
   9   8 -11     36.79    2.84  0. 1.0000     0. 
   4   8 -33     64.66    4.70  0. 1.0000     0. 
   2   8 -37     68.32    5.29  0. 1.0000     0. 
 -16   8 -37     -0.42    2.79  0. 1.0000     0. 
  -9   8 -43     28.21    4.08  0. 1.0000     0. 
   0   9 -42     19.81    3.72  0. 1.0000     0. 
  -1   9 -43     18.56    3.63  0. 1.0000     0. 
   4  10  42     15.05    3.50  0. 1.0000     0. 
   6  10  36     19.58    3.39  0. 1.0000     0. 
   9  10 -22      7.11    2.73  0. 1.0000     0. 
   4  10 -38      1.56    3.28  0. 1.0000     0. 
   3  10 -40      7.88    3.40  0. 1.0000     0. 
   0  10 -44     22.40    3.91  0. 1.0000     0. 
  11  11 -12      0.38    2.23  0. 1.0000     0. 
   7  11 -33      3.29    3.19  0. 1.0000     0. 
   3  11 -42     -2.64    3.39  0. 1.0000     0. 
  10  12 -24      5.72    2.88  0. 1.0000     0. 
   6  12 -38      3.76    3.31  0. 1.0000     0. 
  10  13 -27      7.57    3.14  0. 1.0000     0. 
   6  13 -40     41.43    4.40  0. 1.0000     0. 
  11  14 -25     11.00    3.19  0. 1.0000     0. 
  10  15 -32     12.80    3.53  0. 1.0000     0. 
  10  16 -34      7.22    3.70  0. 1.0000     0. 
  -9  -2  11     25.12    2.35  0. 1.0000     0. 
 -10  -2  10     65.60    3.64  0. 1.0000     0. 
  -9  -2   1    240.80    9.48  0. 1.0000     0. 
 -11  -1  23      0.34    2.53  0. 1.0000     0. 
  -7  -1  22    106.65    5.60  0. 1.0000     0. 
 -12  -1  22     24.36    3.03  0. 1.0000     0. 
 -14  -1  18    113.54    6.00  0. 1.0000     0. 
 -15  -1  13      0.40    2.33  0. 1.0000     0. 
 -12   0  29      0.00    2.82  0. 1.0000     0. 
 -14   0  27     -0.24    2.82  0. 1.0000     0. 
  -5   0  26      9.36    2.55  0. 1.0000     0. 
 -15   0  25     -0.20    2.80  0. 1.0000     0. 
  -3   0  22     41.07    3.30  0. 1.0000     0. 
  -2   0  19     -0.45    2.10  0. 1.0000     0. 
   0   0   6    765.79   29.60  0. 1.0000     0. 
  -1   0  -8   1164.71   44.91  0. 1.0000     0. 
 -14   0 -12     17.26    1.55  0. 1.0000     0. 
  -3   0 -14    135.03    6.12  0. 1.0000     0. 
 -13   0 -14     55.35    2.99  0. 1.0000     0. 
  -5   0 -17      0.45    1.69  0. 1.0000     0. 
  -9   0 -18    761.33   29.98  0. 1.0000     0. 
  -4   1  30     23.71    3.36  0. 1.0000     0. 
 -17   1  27     25.08    3.74  0. 1.0000     0. 
  -2   1  26     55.34    3.84  0. 1.0000     0. 
 -18   1  24     16.94    3.40  0. 1.0000     0. 
  -1   1  23      5.23    2.34  0. 1.0000     0. 
   1   1  -9    161.88    6.87  0. 1.0000     0. 
  -9   1 -23      3.95    1.97  0. 1.0000     0. 
 -10   2  39      0.76    3.06  0. 1.0000     0. 
 -11   2  39     33.30    4.07  0. 1.0000     0. 
 -13   2  38     15.51    3.45  0. 1.0000     0. 
  -6   2  37     24.26    3.61  0. 1.0000     0. 
  -3   2  33      0.66    2.70  0. 1.0000     0. 
 -17   2  33     13.94    3.57  0. 1.0000     0. 
  -2   2  31     47.85    3.84  0. 1.0000     0. 
 -20   2  23     -4.03    3.31  0. 1.0000     0. 
 -21   2  14      0.92    2.92  0. 1.0000     0. 
 -21   2   5      0.54    2.06  0. 1.0000     0. 
   2   2 -13    159.75    7.13  0. 1.0000     0. 
   1   2 -17    415.67   16.87  0. 1.0000     0. 
  -1   2 -22     -0.01    2.23  0. 1.0000     0. 
  -3   2 -25     87.21    4.93  0. 1.0000     0. 
 -12   2 -25      1.07    2.06  0. 1.0000     0. 
  -4   2 -26    384.64   16.06  0. 1.0000     0. 
  -6   2 -27    115.25    5.99  0. 1.0000     0. 
  -9   2 -27      4.92    2.20  0. 1.0000     0. 
  -2   3  35      0.64    2.72  0. 1.0000     0. 
  -1   3  33      6.48    2.91  0. 1.0000     0. 
 -20   3  30      3.23    3.58  0. 1.0000     0. 
 -21   3  26     -0.91    3.45  0. 1.0000     0. 
   3   3  20     69.06    3.96  0. 1.0000     0. 
 -22   3  19      2.75    3.30  0. 1.0000     0. 
 -10   3 -30      3.32    2.48  0. 1.0000     0. 
   1   4  32     52.14    4.15  0. 1.0000     0. 
 -22   4  28      9.90    3.98  0. 1.0000     0. 
   5   4  15    154.11    6.73  0. 1.0000     0. 
  -1   4 -30     61.81    4.33  0. 1.0000     0. 
  -7   4 -34      1.02    2.85  0. 1.0000     0. 
   0   5  38     61.29    4.66  0. 1.0000     0. 
   2   5  33    375.47   15.99  0. 1.0000     0. 
   3   5  30    398.25   16.69  0. 1.0000     0. 
   0   5 -32    191.77    9.21  0. 1.0000     0. 
 -10   5 -36     15.34    3.05  0. 1.0000     0. 
   0   6  41      1.67    3.06  0. 1.0000     0. 
   7   6  15    256.49   10.56  0. 1.0000     0. 
   0   6 -35     57.94    4.44  0. 1.0000     0. 
  -3   6 -38     26.25    3.86  0. 1.0000     0. 
  -5   6 -39     -1.24    3.16  0. 1.0000     0. 
   8   7 -13     13.09    2.25  0. 1.0000     0. 
   6   7 -24    167.54    8.03  0. 1.0000     0. 
   2   8  42      5.13    3.25  0. 1.0000     0. 
   6   8  30     36.87    3.46  0. 1.0000     0. 
   8   8  20    122.56    5.86  0. 1.0000     0. 
   8   8 -19     40.60    3.36  0. 1.0000     0. 
   7   8 -24      0.61    2.53  0. 1.0000     0. 
   0   8 -40      0.67    3.64  0. 1.0000     0. 
  -1   8 -41     -0.75    3.19  0. 1.0000     0. 
  -2   8 -42      2.74    3.23  0. 1.0000     0. 
  -4   8 -43     25.51    3.96  0. 1.0000     0. 
   3   9  42     14.64    3.63  0. 1.0000     0. 
  10   9  -8      3.20    1.87  0. 1.0000     0. 
   6   9 -31     39.31    3.94  0. 1.0000     0. 
   4   9 -36     16.13    3.75  0. 1.0000     0. 
   3   9 -38     49.94    4.57  0. 1.0000     0. 
   1   9 -41     13.84    3.90  0. 1.0000     0. 
  -2   9 -44     14.67    3.85  0. 1.0000     0. 
   5  10  39      9.94    3.32  0. 1.0000     0. 
   8  10  28     20.52    2.99  0. 1.0000     0. 
   8  10 -27      0.73    2.84  0. 1.0000     0. 
   1  10 -43     40.89    4.45  0. 1.0000     0. 
   4  11  44     13.17    3.53  0. 1.0000     0. 
   9  11 -26     65.17    4.74  0. 1.0000     0. 
   8  11 -30      3.16    3.02  0. 1.0000     0. 
   6  11 -36      7.90    3.41  0. 1.0000     0. 
  11  12 -18     75.72    4.81  0. 1.0000     0. 
   9  12 -29      0.43    3.10  0. 1.0000     0. 
  11  13 -22      3.25    2.93  0. 1.0000     0. 
   8  13 -35     12.46    3.48  0. 1.0000     0. 
  10  14 -30    134.08    7.43  0. 1.0000     0. 
   8  14 -37     43.46    4.53  0. 1.0000     0. 
  11  15 -28      0.65    3.14  0. 1.0000     0. 
  -9  -2  10      0.05    1.75  0. 1.0000     0. 
 -10  -2   9      1.75    1.75  0. 1.0000     0. 
 -10  -2   3      7.07    1.35  0. 1.0000     0. 
 -10  -1  23     25.35    3.03  0. 1.0000     0. 
 -13  -1  20     87.79    5.10  0. 1.0000     0. 
 -15  -1  12     37.64    3.14  0. 1.0000     0. 
  -3  -1  11    195.57    8.25  0. 1.0000     0. 
 -10  -1 -11     47.31    2.51  0. 1.0000     0. 
  -8   0  29      0.17    2.66  0. 1.0000     0. 
 -13   0  28     23.40    3.35  0. 1.0000     0. 
  -4   0  24    420.21   17.37  0. 1.0000     0. 
 -16   0  22      3.12    2.92  0. 1.0000     0. 
  -8   1  34     34.12    3.83  0. 1.0000     0. 
 -12   1  34      4.56    3.07  0. 1.0000     0. 
 -15   1  31     11.38    3.36  0. 1.0000     0. 
  -3   1  28     10.41    2.70  0. 1.0000     0. 
 -19   1  18      4.72    2.97  0. 1.0000     0. 
   1   1  14   1305.29   50.58  0. 1.0000     0. 
 -15   1 -16     22.35    2.12  0. 1.0000     0. 
 -14   1 -18      1.48    1.74  0. 1.0000     0. 
  -6   1 -23     76.53    4.32  0. 1.0000     0. 
  -8   2  38      3.25    3.27  0. 1.0000     0. 
 -14   2  37      6.96    3.30  0. 1.0000     0. 
 -15   2  36      9.03    3.51  0. 1.0000     0. 
 -19   2  27      3.26    3.30  0. 1.0000     0. 
   1   2  22      4.45    2.29  0. 1.0000     0. 
 -21   2  13     11.06    3.07  0. 1.0000     0. 
 -21   2   6     24.79    2.70  0. 1.0000     0. 
   0   2 -20     53.10    3.64  0. 1.0000     0. 
 -13   2 -24      6.39    2.14  0. 1.0000     0. 
 -11   2 -26      0.78    2.04  0. 1.0000     0. 
  -9   3  42      8.98    3.55  0. 1.0000     0. 
  -7   3  41      0.24    3.34  0. 1.0000     0. 
  -4   3  38      7.97    3.32  0. 1.0000     0. 
   2   3  24     97.35    5.24  0. 1.0000     0. 
   3   3 -16      1.31    2.13  0. 1.0000     0. 
 -16   3 -23     10.64    2.31  0. 1.0000     0. 
  -2   3 -28    102.82    5.64  0. 1.0000     0. 
  -3   3 -29     53.42    4.15  0. 1.0000     0. 
  -4   3 -30      4.07    2.75  0. 1.0000     0. 
  -7   3 -31      0.81    2.53  0. 1.0000     0. 
  -8   3 -31     48.18    3.95  0. 1.0000     0. 
  -3   4  40     24.97    3.56  0. 1.0000     0. 
   2   4  29      0.02    2.58  0. 1.0000     0. 
   4   4  21    193.78    8.55  0. 1.0000     0. 
   4   4 -18    117.83    5.78  0. 1.0000     0. 
   1   4 -27     84.83    5.02  0. 1.0000     0. 
  -6   4 -34     99.43    6.00  0. 1.0000     0. 
  -8   4 -34     51.61    4.09  0. 1.0000     0. 
  -3   5  43      0.55    3.04  0. 1.0000     0. 
   4   5  26    105.06    5.53  0. 1.0000     0. 
   4   5 -23     36.56    3.34  0. 1.0000     0. 
   3   5 -26    184.21    8.62  0. 1.0000     0. 
  -7   5 -37      4.72    3.03  0. 1.0000     0. 
   2   6 -32      4.57    2.91  0. 1.0000     0. 
 -15   6 -34      4.64    2.71  0. 1.0000     0. 
 -11   6 -38     14.08    3.16  0. 1.0000     0. 
  -9   6 -39     45.81    4.37  0. 1.0000     0. 
   6   7  26    182.40    8.41  0. 1.0000     0. 
   7   7  21      2.70    2.07  0. 1.0000     0. 
   3   7 -33     97.52    5.80  0. 1.0000     0. 
 -16   7 -35      0.00    2.58  0. 1.0000     0. 
  -1   7 -39     -1.99    3.44  0. 1.0000     0. 
 -10   7 -41      0.33    3.19  0. 1.0000     0. 
   1   8  44     90.70    6.00  0. 1.0000     0. 
   6   8 -28     39.61    3.75  0. 1.0000     0. 
   1   8 -39      3.01    3.42  0. 1.0000     0. 
 -10   8 -43      2.76    3.17  0. 1.0000     0. 
   6   9  33      0.67    2.81  0. 1.0000     0. 
   7   9  29      2.17    2.62  0. 1.0000     0. 
   9   9  18     61.11    3.51  0. 1.0000     0. 
   9   9 -18    152.05    7.32  0. 1.0000     0. 
   3  10  44      0.62    3.24  0. 1.0000     0. 
   7  10  32     -0.56    2.76  0. 1.0000     0. 
  10  10 -16     42.46    3.42  0. 1.0000     0. 
   7  10 -31      1.36    2.98  0. 1.0000     0. 
   6  10 -34     10.54    3.45  0. 1.0000     0. 
   2  10 -42      6.86    3.28  0. 1.0000     0. 
   5  11  41     16.44    3.60  0. 1.0000     0. 
  10  11 -21      0.84    2.71  0. 1.0000     0. 
   8  12 -33     88.60    5.76  0. 1.0000     0. 
   7  12 -36      9.63    3.40  0. 1.0000     0. 
   7  13 -38      3.46    3.24  0. 1.0000     0. 
   9  14 -34      4.22    3.28  0. 1.0000     0. 
   9  15 -36      2.88    3.34  0. 1.0000     0. 
  -9  -2   9     22.12    2.10  0. 1.0000     0. 
  -8  -2   8     55.48    3.03  0. 1.0000     0. 
 -10  -2   8    157.49    6.85  0. 1.0000     0. 
  -8  -1  22     42.01    3.44  0. 1.0000     0. 
 -11  -1  22     18.20    2.80  0. 1.0000     0. 
 -12  -1  21     32.73    3.17  0. 1.0000     0. 
  -6  -1  20      9.98    2.58  0. 1.0000     0. 
  -5  -1  18    133.51    6.30  0. 1.0000     0. 
 -14  -1  17     13.98    2.78  0. 1.0000     0. 
  -4  -1  15    140.02    6.47  0. 1.0000     0. 
 -15  -1  11     38.32    3.07  0. 1.0000     0. 
 -15  -1   3     70.05    3.52  0. 1.0000     0. 
 -11  -1 -10    143.63    5.97  0. 1.0000     0. 
  -9   0  29      1.91    2.71  0. 1.0000     0. 
 -11   0  29     -0.45    2.79  0. 1.0000     0. 
  -7   0  28    348.11   14.90  0. 1.0000     0. 
  -6   0  27     -0.61    2.66  0. 1.0000     0. 
 -14   0  26     57.94    4.42  0. 1.0000     0. 
  -1   0  14   2588.48   99.67  0. 1.0000     0. 
   0   0   5      0.31    1.14  0. 1.0000     0. 
 -17   0  -1     -0.08    0.83  0. 1.0000     0. 
  -2   0 -12    952.93   37.02  0. 1.0000     0. 
  -4   0 -16      0.10    1.66  0. 1.0000     0. 
  -6   0 -18     50.82    3.11  0. 1.0000     0. 
  -9   1  34      9.57    3.31  0. 1.0000     0. 
 -11   1  34     45.48    4.23  0. 1.0000     0. 
  -7   1  33     31.99    3.66  0. 1.0000     0. 
 -13   1  33     60.91    4.73  0. 1.0000     0. 
  -6   1  32      9.90    2.90  0. 1.0000     0. 
 -14   1  32      4.74    3.17  0. 1.0000     0. 
  -5   1  31      2.70    2.64  0. 1.0000     0. 
 -16   1  29     14.51    3.42  0. 1.0000     0. 
 -18   1  23      1.82    3.09  0. 1.0000     0. 
   0   1  19    646.52   25.66  0. 1.0000     0. 
 -19   1  17      1.45    2.82  0. 1.0000     0. 
  -2   1 -19      6.80    2.12  0. 1.0000     0. 
 -12   1 -21     29.98    2.62  0. 1.0000     0. 
 -11   1 -22     23.27    2.46  0. 1.0000     0. 
 -12   2  38     -0.71    3.11  0. 1.0000     0. 
  -4   2  34     -1.97    2.73  0. 1.0000     0. 
 -16   2  34     34.95    4.18  0. 1.0000     0. 
 -18   2  30      2.28    3.32  0. 1.0000     0. 
  -1   2  28    279.50   12.20  0. 1.0000     0. 
 -20   2  22     48.12    4.49  0. 1.0000     0. 
 -21   2  12      0.69    2.76  0. 1.0000     0. 
 -21   2  11     28.22    3.32  0. 1.0000     0. 
 -21   2   7     14.80    2.65  0. 1.0000     0. 
   3   2  -7     46.34    2.63  0. 1.0000     0. 
 -15   2 -21     93.94    5.01  0. 1.0000     0. 
  -2   2 -24     26.79    2.90  0. 1.0000     0. 
  -6   3  40     -0.99    3.10  0. 1.0000     0. 
  -5   3  39     40.45    4.13  0. 1.0000     0. 
 -21   3  25     42.33    4.56  0. 1.0000     0. 
 -22   3  18     12.92    3.54  0. 1.0000     0. 
   2   3 -20      0.28    2.33  0. 1.0000     0. 
 -17   3 -21      0.30    1.95  0. 1.0000     0. 
   0   3 -25     -0.24    2.36  0. 1.0000     0. 
 -15   3 -25      0.23    2.11  0. 1.0000     0. 
  -6   3 -31     95.48    5.51  0. 1.0000     0. 
  -6   4  43     15.29    3.55  0. 1.0000     0. 
  -4   4  41      6.35    3.13  0. 1.0000     0. 
  -2   4  38    160.20    8.16  0. 1.0000     0. 
 -22   4  27     -2.27    3.71  0. 1.0000     0. 
   3   4 -22     11.19    2.41  0. 1.0000     0. 
 -12   4 -32      4.22    2.57  0. 1.0000     0. 
  -5   4 -34     52.35    4.31  0. 1.0000     0. 
  -9   4 -34      8.48    2.81  0. 1.0000     0. 
  -4   5  44     28.23    4.03  0. 1.0000     0. 
   6   5  15    147.24    6.45  0. 1.0000     0. 
 -18   5 -26      2.50    2.43  0. 1.0000     0. 
 -17   5 -28      0.16    2.33  0. 1.0000     0. 
 -13   5 -34     11.02    2.86  0. 1.0000     0. 
  -6   5 -37      7.95    3.12  0. 1.0000     0. 
  -8   5 -37     -2.89    2.89  0. 1.0000     0. 
   2   6  36     -0.82    2.85  0. 1.0000     0. 
   4   6  30     23.30    3.08  0. 1.0000     0. 
   5   6  26    149.85    7.20  0. 1.0000     0. 
   7   6 -14    267.93   11.29  0. 1.0000     0. 
   6   6 -20      6.28    2.55  0. 1.0000     0. 
 -18   6 -29     16.04    3.00  0. 1.0000     0. 
   3   6 -30    130.89    6.94  0. 1.0000     0. 
 -17   6 -31      0.54    2.51  0. 1.0000     0. 
   1   6 -34    143.64    7.53  0. 1.0000     0. 
  -1   7  45     39.84    4.39  0. 1.0000     0. 
   2   7  39     -0.13    3.05  0. 1.0000     0. 
   5   7  30     35.56    3.38  0. 1.0000     0. 
   7   7 -20     10.16    2.53  0. 1.0000     0. 
   2   7 -35     23.94    3.54  0. 1.0000     0. 
   0   7 -38     -1.24    3.27  0. 1.0000     0. 
 -13   7 -39     34.08    4.09  0. 1.0000     0. 
  -2   7 -40      6.79    3.28  0. 1.0000     0. 
  -6   7 -42     22.08    4.10  0. 1.0000     0. 
  -7   7 -42     -1.83    3.49  0. 1.0000     0. 
   9   8 -12      9.73    2.12  0. 1.0000     0. 
   3   8 -36     31.13    3.79  0. 1.0000     0. 
 -14   8 -40      1.56    3.06  0. 1.0000     0. 
 -13   8 -41     -0.15    3.10  0. 1.0000     0. 
  -3   8 -43     47.30    4.56  0. 1.0000     0. 
  -6   8 -44     -0.60    3.38  0. 1.0000     0. 
  -7   8 -44     -1.60    3.31  0. 1.0000     0. 
  -8   8 -44     12.31    3.61  0. 1.0000     0. 
   2   9  44     13.38    3.64  0. 1.0000     0. 
   4   9  39      2.52    3.00  0. 1.0000     0. 
   5   9  36     91.51    5.72  0. 1.0000     0. 
   8   9  24    155.86    7.37  0. 1.0000     0. 
   7   9 -28      0.72    2.91  0. 1.0000     0. 
   2   9 -40      1.85    3.37  0. 1.0000     0. 
  11  11 -13      2.45    2.32  0. 1.0000     0. 
   4  11 -41     37.67    4.37  0. 1.0000     0. 
  10  12 -25     -0.20    2.90  0. 1.0000     0. 
   5  12 -41     10.99    3.75  0. 1.0000     0. 
  10  13 -28     86.30    5.56  0. 1.0000     0. 
   9  13 -32      0.82    3.12  0. 1.0000     0. 
  11  14 -26      4.35    3.13  0. 1.0000     0. 
  10  15 -33      8.65    3.47  0. 1.0000     0. 
  10  16 -35     61.45    5.14  0. 1.0000     0. 
 -10  -2   7     16.66    1.86  0. 1.0000     0. 
 -10  -2   6     38.91    2.46  0. 1.0000     0. 
 -10  -2   5    107.95    4.81  0. 1.0000     0. 
 -10  -2   4    557.60   21.78  0. 1.0000     0. 
  -8  -2   2     40.81    2.09  0. 1.0000     0. 
 -10  -1  22      1.69    2.39  0. 1.0000     0. 
  -7  -1  21      4.69    2.30  0. 1.0000     0. 
 -13  -1  19      9.13    2.64  0. 1.0000     0. 
 -15  -1  10     20.77    2.55  0. 1.0000     0. 
  -8  -1 -12     38.22    2.31  0. 1.0000     0. 
 -10   0  29     -1.48    2.82  0. 1.0000     0. 
 -12   0  28     14.22    3.05  0. 1.0000     0. 
 -15   0  24     24.59    3.37  0. 1.0000     0. 
  -3   0  21      0.84    2.19  0. 1.0000     0. 
 -16   0  21     -2.24    2.84  0. 1.0000     0. 
  -2   0  18    325.43   13.50  0. 1.0000     0. 
 -11   0 -17      1.05    1.58  0. 1.0000     0. 
 -17   1  26      5.77    3.11  0. 1.0000     0. 
  -2   1  25      2.18    2.37  0. 1.0000     0. 
 -19   1   0      0.28    1.25  0. 1.0000     0. 
   0   1 -14   1001.45   39.03  0. 1.0000     0. 
  -1   1 -17     17.96    2.42  0. 1.0000     0. 
  -4   1 -22      3.31    2.24  0. 1.0000     0. 
 -10   1 -23      1.10    1.90  0. 1.0000     0. 
  -9   2  38     73.72    5.19  0. 1.0000     0. 
 -11   2  38     21.96    3.61  0. 1.0000     0. 
  -7   2  37      9.97    3.17  0. 1.0000     0. 
 -13   2  37      1.36    3.29  0. 1.0000     0. 
  -6   2  36      3.72    2.97  0. 1.0000     0. 
  -5   2  35     27.14    3.64  0. 1.0000     0. 
  -3   2  32     39.92    3.65  0. 1.0000     0. 
 -17   2  32     52.99    4.74  0. 1.0000     0. 
   0   2  25      5.40    2.54  0. 1.0000     0. 
 -21   2  10      2.92    2.63  0. 1.0000     0. 
 -21   2   9      3.82    2.61  0. 1.0000     0. 
 -21   2   8      1.52    2.49  0. 1.0000     0. 
 -16   2 -19     43.79    3.08  0. 1.0000     0. 
 -10   2 -27     23.28    2.75  0. 1.0000     0. 
  -8   3  41      2.00    3.26  0. 1.0000     0. 
  -3   3  36     29.81    3.51  0. 1.0000     0. 
 -19   3  32      4.38    3.68  0. 1.0000     0. 
   0   3  30      7.61    2.70  0. 1.0000     0. 
 -20   3  29     -0.25    3.41  0. 1.0000     0. 
 -22   3  17     13.19    3.51  0. 1.0000     0. 
   4   3  13      8.29    1.75  0. 1.0000     0. 
   4   3 -11    217.94    9.19  0. 1.0000     0. 
   1   3 -23     99.14    5.31  0. 1.0000     0. 
  -1   3 -27     71.43    4.58  0. 1.0000     0. 
 -12   3 -29    246.94   11.14  0. 1.0000     0. 
 -11   3 -30      0.19    2.30  0. 1.0000     0. 
  -9   3 -31     32.84    3.34  0. 1.0000     0. 
  -5   4  42     43.43    4.29  0. 1.0000     0. 
  -1   4  36    145.02    7.53  0. 1.0000     0. 
   3   4  25      3.62    2.31  0. 1.0000     0. 
   2   4 -25      0.15    2.35  0. 1.0000     0. 
 -14   4 -30      1.63    2.32  0. 1.0000     0. 
  -2   4 -32     82.83    5.27  0. 1.0000     0. 
  -3   4 -33     51.36    4.11  0. 1.0000     0. 
 -11   4 -33     -2.01    2.54  0. 1.0000     0. 
  -2   5  41     26.44    3.82  0. 1.0000     0. 
   1   5  35    304.73   13.44  0. 1.0000     0. 
   5   5  21    108.69    5.43  0. 1.0000     0. 
   6   5 -14      1.06    1.89  0. 1.0000     0. 
   2   5 -29      8.23    3.12  0. 1.0000     0. 
 -16   5 -30      0.28    2.42  0. 1.0000     0. 
   1   5 -31     22.53    3.46  0. 1.0000     0. 
 -14   5 -33      0.25    2.42  0. 1.0000     0. 
  -1   5 -34      8.43    3.06  0. 1.0000     0. 
  -2   5 -35     18.67    3.41  0. 1.0000     0. 
  -3   5 -36     14.11    3.39  0. 1.0000     0. 
  -5   5 -37     30.27    3.81  0. 1.0000     0. 
  -9   5 -37      9.39    2.95  0. 1.0000     0. 
  -1   6  42      2.82    3.20  0. 1.0000     0. 
   3   6  33     51.22    4.15  0. 1.0000     0. 
   6   6  21      6.73    2.23  0. 1.0000     0. 
 -10   6 -39     -1.53    3.05  0. 1.0000     0. 
   0   7  43      1.71    3.34  0. 1.0000     0. 
   1   7  41     46.35    4.33  0. 1.0000     0. 
   4   7 -31     65.15    4.61  0. 1.0000     0. 
   1   7 -37     10.88    3.47  0. 1.0000     0. 
 -14   7 -38      0.75    2.89  0. 1.0000     0. 
 -12   7 -40      6.73    3.29  0. 1.0000     0. 
  -3   7 -41      1.49    3.22  0. 1.0000     0. 
  -5   7 -42     14.93    3.73  0. 1.0000     0. 
  -8   7 -42     50.93    4.75  0. 1.0000     0. 
   3   8  39      1.93    3.00  0. 1.0000     0. 
   5   8  33     72.26    4.87  0. 1.0000     0. 
   7   8  25     39.40    3.29  0. 1.0000     0. 
   4   8 -34     33.90    3.80  0. 1.0000     0. 
   2   8 -38     47.26    4.66  0. 1.0000     0. 
 -15   8 -39      0.18    2.97  0. 1.0000     0. 
  -5   8 -44     -0.98    3.31  0. 1.0000     0. 
  10   9  -9     32.86    2.72  0. 1.0000     0. 
   4  10 -39      3.33    3.22  0. 1.0000     0. 
   7  11 -34     31.95    4.16  0. 1.0000     0. 
   3  11 -43     -0.10    3.25  0. 1.0000     0. 
  11  12 -19      4.04    2.78  0. 1.0000     0. 
   6  12 -39      1.11    3.46  0. 1.0000     0. 
  11  13 -23      2.02    2.87  0. 1.0000     0. 
   6  13 -41     11.90    3.60  0. 1.0000     0. 
  10  14 -31      0.67    3.26  0. 1.0000     0. 
  11  15 -29      8.99    3.42  0. 1.0000     0. 
  -9  -2   8     80.75    3.97  0. 1.0000     0. 
  -8  -2   7     -0.47    1.45  0. 1.0000     0. 
  -8  -2   6     23.72    1.85  0. 1.0000     0. 
  -8  -2   3     45.05    2.32  0. 1.0000     0. 
  -9  -2   2     63.60    2.93  0. 1.0000     0. 
 -14  -1  16    217.66    9.75  0. 1.0000     0. 
  -3  -1  10      1.05    1.66  0. 1.0000     0. 
 -15  -1   9      0.09    2.00  0. 1.0000     0. 
 -15  -1   4      5.66    1.72  0. 1.0000     0. 
  -8   0  28    210.11    9.70  0. 1.0000     0. 
 -13   0  27     -1.31    2.74  0. 1.0000     0. 
  -5   0  25     -0.49    2.50  0. 1.0000     0. 
   0   0   4    635.09   24.49  0. 1.0000     0. 
 -12   0 -16    248.09   10.32  0. 1.0000     0. 
 -10   0 -18      0.65    1.68  0. 1.0000     0. 
  -8   1  33      4.31    2.87  0. 1.0000     0. 
 -12   1  33     -0.44    2.90  0. 1.0000     0. 
 -15   1  30     -1.04    2.98  0. 1.0000     0. 
  -4   1  29    208.12    9.63  0. 1.0000     0. 
 -16   1  28      5.36    3.09  0. 1.0000     0. 
  -3   1  27     53.11    3.89  0. 1.0000     0. 
  -1   1  22     58.93    3.86  0. 1.0000     0. 
 -18   1  22     27.10    3.66  0. 1.0000     0. 
 -19   1  16      6.85    2.93  0. 1.0000     0. 
 -13   1 -20    116.00    5.65  0. 1.0000     0. 
  -3   1 -21    126.02    6.05  0. 1.0000     0. 
 -14   2  36     74.96    5.38  0. 1.0000     0. 
 -15   2  35      3.19    3.15  0. 1.0000     0. 
  -2   2  30    154.51    7.63  0. 1.0000     0. 
 -18   2  29      1.14    3.26  0. 1.0000     0. 
 -19   2  26      0.12    3.23  0. 1.0000     0. 
 -20   2  21      0.40    3.12  0. 1.0000     0. 
   2   2 -14    225.23    9.58  0. 1.0000     0. 
  -7   2 -28     -0.22    2.23  0. 1.0000     0. 
  -8   2 -28    180.59    8.40  0. 1.0000     0. 
  -9   3  41     79.30    5.50  0. 1.0000     0. 
  -2   3  34     29.46    3.43  0. 1.0000     0. 
  -1   3  32      1.42    2.77  0. 1.0000     0. 
 -21   3  24      0.49    3.39  0. 1.0000     0. 
   3   3  19     32.59    2.69  0. 1.0000     0. 
  -5   3 -31     32.73    3.42  0. 1.0000     0. 
 -22   4  26      4.51    3.69  0. 1.0000     0. 
 -19   4 -20      4.83    2.10  0. 1.0000     0. 
 -17   4 -25     -1.34    2.21  0. 1.0000     0. 
 -16   4 -27      2.98    2.32  0. 1.0000     0. 
  -1   4 -31     22.72    3.29  0. 1.0000     0. 
   0   5  37     53.13    4.38  0. 1.0000     0. 
   3   5  29     74.73    4.65  0. 1.0000     0. 
 -11   5 -36     -0.47    2.64  0. 1.0000     0. 
  -3   6  45      3.00    3.20  0. 1.0000     0. 
   0   6  40      0.89    3.05  0. 1.0000     0. 
   1   6  38     14.89    3.31  0. 1.0000     0. 
 -16   6 -33     10.99    2.86  0. 1.0000     0. 
  -1   6 -37     21.43    3.60  0. 1.0000     0. 
 -13   6 -37     22.89    3.48  0. 1.0000     0. 
  -2   6 -38     14.15    3.72  0. 1.0000     0. 
  -6   6 -40     19.94    3.58  0. 1.0000     0. 
  -7   6 -40     15.67    3.51  0. 1.0000     0. 
  -8   6 -40     33.61    4.07  0. 1.0000     0. 
   3   7  36     12.88    3.10  0. 1.0000     0. 
   4   7  33     80.71    5.04  0. 1.0000     0. 
   8   7 -14    217.28    9.45  0. 1.0000     0. 
   6   7 -25     20.33    3.10  0. 1.0000     0. 
 -15   7 -37      4.78    2.95  0. 1.0000     0. 
  -9   7 -42     -0.04    3.30  0. 1.0000     0. 
   0   8  45      0.43    3.20  0. 1.0000     0. 
   2   8  41     66.56    5.06  0. 1.0000     0. 
   4   8  36     16.79    3.24  0. 1.0000     0. 
   8   8 -20      2.90    2.47  0. 1.0000     0. 
   0   8 -41     -1.30    3.23  0. 1.0000     0. 
  -1   8 -42      4.67    3.39  0. 1.0000     0. 
  -4   8 -44     -2.60    3.54  0. 1.0000     0. 
   9   9 -19      3.07    2.50  0. 1.0000     0. 
   6   9 -32     13.81    3.23  0. 1.0000     0. 
   4   9 -37      1.84    3.44  0. 1.0000     0. 
   3   9 -39     -1.34    3.29  0. 1.0000     0. 
   1   9 -42     27.30    3.92  0. 1.0000     0. 
   0   9 -43     75.72    5.59  0. 1.0000     0. 
  -1   9 -44     13.84    3.58  0. 1.0000     0. 
   4  10  41     11.40    3.34  0. 1.0000     0. 
   6  10  35    160.17    8.16  0. 1.0000     0. 
  10  10 -17     26.97    3.02  0. 1.0000     0. 
   8  10 -28     18.05    3.27  0. 1.0000     0. 
   3  10 -41     16.26    3.68  0. 1.0000     0. 
   1  10 -44     26.74    4.26  0. 1.0000     0. 
   4  11  43      5.06    3.37  0. 1.0000     0. 
  11  11 -14    111.14    5.71  0. 1.0000     0. 
   9  11 -27      9.23    3.04  0. 1.0000     0. 
   8  11 -31     47.80    4.58  0. 1.0000     0. 
   6  11 -37     75.04    5.35  0. 1.0000     0. 
   9  12 -30      9.83    3.15  0. 1.0000     0. 
   8  13 -36     15.87    3.59  0. 1.0000     0. 
   9  14 -35      1.73    3.32  0. 1.0000     0. 
   8  14 -38     23.45    3.92  0. 1.0000     0. 
   9  15 -37     -0.07    3.38  0. 1.0000     0. 
  -9  -2   7      3.64    1.58  0. 1.0000     0. 
  -9  -2   6    327.87   13.10  0. 1.0000     0. 
  -8  -2   5     78.09    3.62  0. 1.0000     0. 
  -8  -2   4      0.62    1.22  0. 1.0000     0. 
  -9  -2   3    191.80    7.77  0. 1.0000     0. 
  -8  -1  21     -0.55    2.41  0. 1.0000     0. 
 -11  -1  21     25.76    2.78  0. 1.0000     0. 
 -12  -1  20    226.15   10.02  0. 1.0000     0. 
  -6  -1  19     27.56    2.76  0. 1.0000     0. 
  -5  -1  17      7.52    2.10  0. 1.0000     0. 
  -4  -1  14    173.77    7.66  0. 1.0000     0. 
 -15  -1   8     32.49    2.70  0. 1.0000     0. 
 -15  -1   7      1.00    1.95  0. 1.0000     0. 
 -15  -1   6     90.63    4.54  0. 1.0000     0. 
 -15  -1   5      5.99    1.85  0. 1.0000     0. 
  -5  -1 -10    221.97    9.01  0. 1.0000     0. 
  -7  -1 -12   1394.04   53.82  0. 1.0000     0. 
  -9  -1 -12      6.08    1.38  0. 1.0000     0. 
 -11   0  28     -0.22    2.75  0. 1.0000     0. 
  -7   0  27      0.48    2.54  0. 1.0000     0. 
  -6   0  26    373.54   15.77  0. 1.0000     0. 
 -14   0  25     -1.59    2.84  0. 1.0000     0. 
  -4   0  23     -2.32    2.34  0. 1.0000     0. 
 -15   0  23     -0.44    2.67  0. 1.0000     0. 
 -16   0  20     21.22    3.20  0. 1.0000     0. 
  -3   0 -15     -0.49    1.88  0. 1.0000     0. 
  -7   0 -19     -0.31    1.87  0. 1.0000     0. 
  -8   0 -19      0.05    1.82  0. 1.0000     0. 
 -13   1  32      2.11    2.98  0. 1.0000     0. 
 -14   1  31     20.84    3.47  0. 1.0000     0. 
  -5   1  30      6.59    2.68  0. 1.0000     0. 
 -17   1  25      0.18    2.99  0. 1.0000     0. 
   0   1  18    155.58    7.10  0. 1.0000     0. 
   1   1  13     36.51    2.67  0. 1.0000     0. 
   1   1 -10     98.02    4.63  0. 1.0000     0. 
  -7   1 -24    101.57    5.27  0. 1.0000     0. 
  -8   1 -24     21.13    2.53  0. 1.0000     0. 
  -8   2  37     -1.27    3.28  0. 1.0000     0. 
 -12   2  37     -0.30    3.09  0. 1.0000     0. 
 -16   2  33     12.96    3.48  0. 1.0000     0. 
   1   2 -18     85.52    4.67  0. 1.0000     0. 
  -1   2 -23     29.86    2.92  0. 1.0000     0. 
  -3   2 -26    108.64    5.71  0. 1.0000     0. 
  -4   2 -27      2.65    2.46  0. 1.0000     0. 
  -6   2 -28    136.44    6.81  0. 1.0000     0. 
 -10   3  41      1.26    3.06  0. 1.0000     0. 
 -11   3  41     78.53    5.34  0. 1.0000     0. 
  -7   3  40     11.33    3.27  0. 1.0000     0. 
  -4   3  37     40.49    4.02  0. 1.0000     0. 
 -20   3  28     -1.56    3.42  0. 1.0000     0. 
 -22   3  16      1.18    3.17  0. 1.0000     0. 
   3   3 -17    896.87   35.24  0. 1.0000     0. 
 -14   3 -27     60.83    4.14  0. 1.0000     0. 
  -3   3 -30     22.04    3.26  0. 1.0000     0. 
 -10   3 -31      2.56    2.36  0. 1.0000     0. 
  -7   4  43      5.01    3.17  0. 1.0000     0. 
  -3   4  39      7.44    3.12  0. 1.0000     0. 
   1   4  31     24.99    3.28  0. 1.0000     0. 
   2   4  28      3.54    2.53  0. 1.0000     0. 
   4   4  20     64.83    3.78  0. 1.0000     0. 
   5   4  14    165.76    7.09  0. 1.0000     0. 
   4   4 -19    399.28   16.37  0. 1.0000     0. 
 -10   4 -34     -2.16    2.52  0. 1.0000     0. 
  -7   4 -35    209.92    9.99  0. 1.0000     0. 
  -3   5  42     16.50    3.40  0. 1.0000     0. 
   2   5  32    222.28   10.21  0. 1.0000     0. 
   4   5 -24    129.13    6.58  0. 1.0000     0. 
   3   5 -27      2.11    2.76  0. 1.0000     0. 
 -15   5 -32     -0.36    2.40  0. 1.0000     0. 
   0   5 -33    401.34   17.14  0. 1.0000     0. 
   7   6 -15    192.06    8.49  0. 1.0000     0. 
   4   6 -28     62.06    4.37  0. 1.0000     0. 
   0   6 -36      0.79    2.93  0. 1.0000     0. 
 -14   6 -36      1.14    2.82  0. 1.0000     0. 
 -12   6 -38     24.19    3.51  0. 1.0000     0. 
  -3   6 -39      0.16    3.15  0. 1.0000     0. 
  -5   6 -40     26.07    3.80  0. 1.0000     0. 
   8   7  13     70.69    3.52  0. 1.0000     0. 
   7   7 -21    507.68   20.75  0. 1.0000     0. 
 -17   7 -34      3.54    2.76  0. 1.0000     0. 
  -4   7 -42     11.09    3.47  0. 1.0000     0. 
   1   8  43     67.25    5.11  0. 1.0000     0. 
   6   8  29     41.31    3.60  0. 1.0000     0. 
   8   8  19      4.91    1.93  0. 1.0000     0. 
   9   8  11     86.39    3.87  0. 1.0000     0. 
   9   8 -13     10.15    2.27  0. 1.0000     0. 
   6   8 -29     33.60    3.59  0. 1.0000     0. 
 -16   8 -38      0.92    2.89  0. 1.0000     0. 
   1   8 -40     13.95    3.57  0. 1.0000     0. 
  -2   8 -43      1.63    3.26  0. 1.0000     0. 
   3   9  41     25.42    3.70  0. 1.0000     0. 
  10   9 -10    103.07    5.11  0. 1.0000     0. 
   7   9 -29     64.11    4.60  0. 1.0000     0. 
  -2   9 -45      4.31    3.44  0. 1.0000     0. 
   5  10  38     62.59    4.72  0. 1.0000     0. 
   8  10  27     -1.15    2.66  0. 1.0000     0. 
   7  10 -32      0.92    3.03  0. 1.0000     0. 
   6  10 -35      0.27    3.48  0. 1.0000     0. 
   2  10 -43      6.06    3.38  0. 1.0000     0. 
  10  11 -22      2.51    2.37  0. 1.0000     0. 
   8  12 -34     16.53    3.63  0. 1.0000     0. 
   7  12 -37      9.69    3.48  0. 1.0000     0. 
  10  13 -29     -1.31    3.05  0. 1.0000     0. 
   9  13 -33     12.90    3.50  0. 1.0000     0. 
   7  13 -39      1.81    3.24  0. 1.0000     0. 
  -9  -2   5     99.93    4.47  0. 1.0000     0. 
  -9  -2   4     35.13    2.13  0. 1.0000     0. 
 -10  -1  21     28.27    3.05  0. 1.0000     0. 
  -7  -1  20     24.69    2.84  0. 1.0000     0. 
 -13  -1  18    193.19    8.87  0. 1.0000     0. 
 -14  -1  15      1.79    2.39  0. 1.0000     0. 
  -4  -1  -8     22.53    1.79  0. 1.0000     0. 
  -9   0  28      3.23    2.68  0. 1.0000     0. 
 -10   0  28     53.50    4.12  0. 1.0000     0. 
 -12   0  27      1.20    2.78  0. 1.0000     0. 
 -13   0  26     82.58    5.14  0. 1.0000     0. 
  -1   0  13     -0.61    1.81  0. 1.0000     0. 
  -1   0  -9      1.35    1.51  0. 1.0000     0. 
  -9   1  33      0.85    3.06  0. 1.0000     0. 
 -11   1  33      8.76    3.31  0. 1.0000     0. 
  -7   1  32     44.00    3.87  0. 1.0000     0. 
  -6   1  31      5.00    2.75  0. 1.0000     0. 
 -18   1  21     -1.03    2.87  0. 1.0000     0. 
 -19   1  15      3.02    2.68  0. 1.0000     0. 
 -16   1 -14     19.51    1.91  0. 1.0000     0. 
  -6   1 -24     13.96    2.47  0. 1.0000     0. 
  -9   1 -24     65.74    3.96  0. 1.0000     0. 
  -9   2  37     11.49    3.28  0. 1.0000     0. 
 -11   2  37      0.04    3.26  0. 1.0000     0. 
  -7   2  36     14.24    3.29  0. 1.0000     0. 
  -4   2  33     77.69    4.95  0. 1.0000     0. 
 -17   2  31      1.46    3.21  0. 1.0000     0. 
  -1   2  27     15.81    2.73  0. 1.0000     0. 
 -19   2  25      4.17    3.25  0. 1.0000     0. 
   1   2  21    142.89    6.70  0. 1.0000     0. 
 -20   2  20     13.10    3.38  0. 1.0000     0. 
   3   2  -8    410.93   16.24  0. 1.0000     0. 
   0   2 -21    490.74   19.88  0. 1.0000     0. 
 -12   2 -26     13.88    2.42  0. 1.0000     0. 
  -9   2 -28     78.03    4.62  0. 1.0000     0. 
  -6   3  39      7.37    3.13  0. 1.0000     0. 
  -5   3  38    176.97    8.85  0. 1.0000     0. 
 -19   3  31     23.92    4.04  0. 1.0000     0. 
   2   3  23    114.88    5.76  0. 1.0000     0. 
 -21   3  23     21.93    3.93  0. 1.0000     0. 
 -22   3  15     17.84    3.49  0. 1.0000     0. 
   2   3 -21      5.61    2.22  0. 1.0000     0. 
   0   3 -26    128.02    6.46  0. 1.0000     0. 
  -2   3 -29     42.30    3.81  0. 1.0000     0. 
  -7   3 -32      6.13    2.78  0. 1.0000     0. 
  -6   4  42     25.26    3.68  0. 1.0000     0. 
  -4   4  40      0.08    2.86  0. 1.0000     0. 
 -22   4  25     10.58    3.77  0. 1.0000     0. 
   3   4 -23     51.39    3.70  0. 1.0000     0. 
 -18   4 -23      3.13    2.18  0. 1.0000     0. 
   1   4 -28     69.88    4.56  0. 1.0000     0. 
 -15   4 -29     -0.98    2.35  0. 1.0000     0. 
   0   4 -30     93.39    5.42  0. 1.0000     0. 
  -6   4 -35    173.27    8.64  0. 1.0000     0. 
  -8   4 -35     51.37    4.21  0. 1.0000     0. 
  -5   5  44     30.39    3.92  0. 1.0000     0. 
  -4   5  43      0.83    3.27  0. 1.0000     0. 
   4   5  25      1.54    2.32  0. 1.0000     0. 
   6   5 -15    144.99    6.70  0. 1.0000     0. 
 -10   5 -37      3.74    2.78  0. 1.0000     0. 
  -7   5 -38      6.36    3.09  0. 1.0000     0. 
   2   6  35    190.38    9.10  0. 1.0000     0. 
   4   6  29     -0.64    2.50  0. 1.0000     0. 
   7   6  14     89.58    4.28  0. 1.0000     0. 
   6   6 -21     20.72    2.85  0. 1.0000     0. 
   3   6 -31     26.05    3.35  0. 1.0000     0. 
   2   6 -33      4.87    2.87  0. 1.0000     0. 
 -11   6 -39      1.93    2.96  0. 1.0000     0. 
  -9   6 -40      0.10    3.05  0. 1.0000     0. 
  -1   7  44     13.45    3.45  0. 1.0000     0. 
   2   7  38     10.25    3.16  0. 1.0000     0. 
   6   7  25      8.51    2.40  0. 1.0000     0. 
   7   7  20     62.29    3.69  0. 1.0000     0. 
   3   7 -34     11.54    3.21  0. 1.0000     0. 
   2   7 -36      1.36    3.21  0. 1.0000     0. 
   0   7 -39      0.71    3.38  0. 1.0000     0. 
  -1   7 -40     18.67    3.70  0. 1.0000     0. 
  -2   7 -41     -1.92    3.32  0. 1.0000     0. 
 -10   7 -42      4.68    3.25  0. 1.0000     0. 
   3   8 -37     18.96    3.76  0. 1.0000     0. 
  -3   8 -44     28.68    4.05  0. 1.0000     0. 
   1   9  45     74.36    5.45  0. 1.0000     0. 
   2   9  43    143.55    7.83  0. 1.0000     0. 
   6   9  32      9.03    2.88  0. 1.0000     0. 
   7   9  28    120.41    6.28  0. 1.0000     0. 
   8   9 -25     10.42    2.82  0. 1.0000     0. 
   2   9 -41     42.95    4.58  0. 1.0000     0. 
   3  10  43     26.55    3.82  0. 1.0000     0. 
   7  10  31      0.47    2.77  0. 1.0000     0. 
   9  10 -24     45.19    3.83  0. 1.0000     0. 
   5  11  40     50.17    4.53  0. 1.0000     0. 
   6  11  37     68.50    5.00  0. 1.0000     0. 
   7  11 -35      5.62    3.54  0. 1.0000     0. 
   4  11 -42     15.14    3.79  0. 1.0000     0. 
  11  12 -20     12.79    3.00  0. 1.0000     0. 
  10  12 -26     11.38    3.20  0. 1.0000     0. 
   5  12 -42      5.11    3.46  0. 1.0000     0. 
  11  13 -24      0.02    2.97  0. 1.0000     0. 
  11  14 -27     20.00    3.51  0. 1.0000     0. 
  10  15 -34     -0.83    3.53  0. 1.0000     0. 
  10  16 -36      0.41    3.40  0. 1.0000     0. 
  -3  -1   9    604.92   23.67  0. 1.0000     0. 
  -5   0  24     -0.77    2.38  0. 1.0000     0. 
  -3   0  20    136.25    6.52  0. 1.0000     0. 
 -16   0  19      1.02    2.65  0. 1.0000     0. 
  -2   0  17      1.61    2.08  0. 1.0000     0. 
   0   0   3     -0.21    0.56  0. 1.0000     0. 
  -4   0 -17      1.69    1.72  0. 1.0000     0. 
  -9   0 -19      1.10    1.78  0. 1.0000     0. 
 -12   1  32    122.16    6.79  0. 1.0000     0. 
 -15   1  29      2.15    3.00  0. 1.0000     0. 
  -4   1  28     14.58    2.92  0. 1.0000     0. 
 -16   1  27      1.26    3.00  0. 1.0000     0. 
  -2   1  24    118.30    6.08  0. 1.0000     0. 
 -19   1  14      0.56    2.68  0. 1.0000     0. 
  -2   1 -20    799.21   31.54  0. 1.0000     0. 
 -13   2  36     18.93    3.54  0. 1.0000     0. 
  -6   2  35    147.44    7.68  0. 1.0000     0. 
 -14   2  35     27.35    3.77  0. 1.0000     0. 
  -5   2  34     94.61    5.59  0. 1.0000     0. 
 -15   2  34      2.41    3.20  0. 1.0000     0. 
  -3   2  31      6.36    2.75  0. 1.0000     0. 
 -18   2  28     -1.27    3.15  0. 1.0000     0. 
   0   2  24     69.92    4.18  0. 1.0000     0. 
  -2   2 -25     17.01    2.78  0. 1.0000     0. 
 -11   2 -27      0.63    2.14  0. 1.0000     0. 
  -5   2 -28     28.03    3.17  0. 1.0000     0. 
  -8   3  40     42.74    4.25  0. 1.0000     0. 
  -3   3  35      9.75    3.16  0. 1.0000     0. 
   0   3  29     -1.16    2.85  0. 1.0000     0. 
 -22   3  14      2.33    3.12  0. 1.0000     0. 
   4   3 -12      1.37    2.02  0. 1.0000     0. 
 -18   3 -19      0.41    1.89  0. 1.0000     0. 
   1   3 -24    169.41    7.93  0. 1.0000     0. 
  -6   3 -32      6.30    2.68  0. 1.0000     0. 
  -8   3 -32      8.18    2.81  0. 1.0000     0. 
  -5   4  41     20.43    3.56  0. 1.0000     0. 
  -2   4  37     -0.84    2.88  0. 1.0000     0. 
  -1   4  35     85.76    5.37  0. 1.0000     0. 
   3   4  24     10.33    2.52  0. 1.0000     0. 
   2   4 -26     85.99    5.11  0. 1.0000     0. 
 -13   4 -32      2.03    2.42  0. 1.0000     0. 
 -12   4 -33     14.64    2.87  0. 1.0000     0. 
  -5   4 -35    184.65    9.01  0. 1.0000     0. 
  -9   4 -35     38.95    3.67  0. 1.0000     0. 
  -2   5  40     23.30    3.80  0. 1.0000     0. 
   1   5  34      6.38    2.88  0. 1.0000     0. 
   2   5 -30     40.61    3.71  0. 1.0000     0. 
   1   5 -32      9.46    2.89  0. 1.0000     0. 
  -2   5 -36     25.93    3.68  0. 1.0000     0. 
  -6   5 -38      2.09    3.25  0. 1.0000     0. 
  -8   5 -38     15.05    3.30  0. 1.0000     0. 
   3   6  32     49.35    3.96  0. 1.0000     0. 
   5   6  25      1.12    2.36  0. 1.0000     0. 
   1   6 -35     17.28    3.28  0. 1.0000     0. 
 -15   6 -35      1.09    2.70  0. 1.0000     0. 
   0   7  42     10.87    3.35  0. 1.0000     0. 
   1   7  40     19.86    3.49  0. 1.0000     0. 
   5   7  29      9.17    2.64  0. 1.0000     0. 
   8   7 -15     -0.12    2.20  0. 1.0000     0. 
   4   7 -32     36.27    3.70  0. 1.0000     0. 
 -16   7 -36      0.15    2.65  0. 1.0000     0. 
  -3   7 -42     10.88    3.44  0. 1.0000     0. 
  -6   7 -43     -1.08    3.19  0. 1.0000     0. 
  -7   7 -43     66.13    5.20  0. 1.0000     0. 
   3   8  38      5.59    3.01  0. 1.0000     0. 
   8   8 -21     46.28    3.62  0. 1.0000     0. 
   4   8 -35      0.78    3.13  0. 1.0000     0. 
   2   8 -39     25.33    3.99  0. 1.0000     0. 
  -5   8 -45      3.54    3.51  0. 1.0000     0. 
   4   9  38     64.49    4.85  0. 1.0000     0. 
   5   9  35     23.12    3.45  0. 1.0000     0. 
   9   9  17      8.07    1.96  0. 1.0000     0. 
   9   9 -20     92.55    5.21  0. 1.0000     0. 
   2  10  45     57.41    4.94  0. 1.0000     0. 
  10  10 -18     53.53    3.84  0. 1.0000     0. 
   8  10 -29      1.97    2.98  0. 1.0000     0. 
   4  10 -40      6.46    3.40  0. 1.0000     0. 
  11  11 -15      2.23    2.37  0. 1.0000     0. 
   9  11 -28     16.13    3.33  0. 1.0000     0. 
   8  11 -32     25.40    3.67  0. 1.0000     0. 
   6  11 -38     47.68    4.53  0. 1.0000     0. 
   9  12 -31     66.33    5.06  0. 1.0000     0. 
   6  12 -40      6.59    3.53  0. 1.0000     0. 
  10  14 -32      0.30    3.12  0. 1.0000     0. 
   8  14 -39     27.04    4.22  0. 1.0000     0. 
  11  15 -30     24.35    3.87  0. 1.0000     0. 
  -8  -1  20     21.24    2.78  0. 1.0000     0. 
 -11  -1  20     17.23    2.71  0. 1.0000     0. 
 -12  -1  19     15.71    2.64  0. 1.0000     0. 
  -6  -1  18     -0.28    1.98  0. 1.0000     0. 
 -13  -1  17      2.30    2.40  0. 1.0000     0. 
  -5  -1  16    128.07    6.01  0. 1.0000     0. 
 -14  -1  14     23.79    2.75  0. 1.0000     0. 
  -4  -1  13    121.94    5.77  0. 1.0000     0. 
  -8   0  27     -0.57    2.72  0. 1.0000     0. 
 -11   0  27      1.09    2.71  0. 1.0000     0. 
 -14   0  24     46.59    4.00  0. 1.0000     0. 
  -4   0  22    311.15   13.18  0. 1.0000     0. 
 -15   0  22     49.95    4.08  0. 1.0000     0. 
 -17   0   0      0.34    1.25  0. 1.0000     0. 
  -2   0 -13     -0.42    1.84  0. 1.0000     0. 
  -6   0 -19     -0.26    1.88  0. 1.0000     0. 
  -8   1  32      4.42    2.89  0. 1.0000     0. 
 -13   1  31     -0.87    2.94  0. 1.0000     0. 
 -14   1  30     30.88    3.78  0. 1.0000     0. 
  -3   1  26     54.28    4.03  0. 1.0000     0. 
 -17   1  24      3.21    2.90  0. 1.0000     0. 
  -1   1  21    425.48   17.37  0. 1.0000     0. 
 -18   1  20     31.66    3.71  0. 1.0000     0. 
 -19   1  13     22.44    3.04  0. 1.0000     0. 
 -19   1   1      5.87    1.60  0. 1.0000     0. 
   0   1 -15     67.74    4.00  0. 1.0000     0. 
  -1   1 -18     70.81    4.03  0. 1.0000     0. 
  -4   1 -23     51.99    3.53  0. 1.0000     0. 
 -11   1 -23      0.41    1.94  0. 1.0000     0. 
  -8   2  36     24.01    3.56  0. 1.0000     0. 
 -16   2  32      0.04    3.25  0. 1.0000     0. 
 -17   2  30      1.17    3.20  0. 1.0000     0. 
  -2   2  29      2.69    2.53  0. 1.0000     0. 
 -20   2  19      6.03    3.16  0. 1.0000     0. 
   2   2  16     69.13    3.86  0. 1.0000     0. 
 -17   2 -17      3.24    1.77  0. 1.0000     0. 
 -13   2 -25     28.42    2.83  0. 1.0000     0. 
 -10   2 -28      7.94    2.29  0. 1.0000     0. 
  -9   3  40     20.85    3.82  0. 1.0000     0. 
 -11   3  40      2.92    3.14  0. 1.0000     0. 
 -12   3  40      6.84    3.55  0. 1.0000     0. 
  -7   3  39     25.37    3.68  0. 1.0000     0. 
  -2   3  33     99.90    5.74  0. 1.0000     0. 
 -18   3  33     38.74    4.45  0. 1.0000     0. 
  -1   3  31    102.08    5.67  0. 1.0000     0. 
 -20   3  27     17.42    3.79  0. 1.0000     0. 
 -22   3  13     11.10    2.88  0. 1.0000     0. 
   4   3  12    121.64    5.41  0. 1.0000     0. 
 -16   3 -24      3.95    2.14  0. 1.0000     0. 
  -1   3 -28      6.80    2.73  0. 1.0000     0. 
 -12   3 -30      4.98    2.43  0. 1.0000     0. 
  -5   3 -32     73.46    4.75  0. 1.0000     0. 
  -9   3 -32      2.48    2.48  0. 1.0000     0. 
 -21   4  29     -0.19    3.59  0. 1.0000     0. 
  -2   4 -33     16.09    3.24  0. 1.0000     0. 
  -3   4 -34      4.14    2.80  0. 1.0000     0. 
 -11   4 -34      3.75    2.65  0. 1.0000     0. 
   0   5  36     31.08    3.46  0. 1.0000     0. 
   5   5  20     41.10    3.00  0. 1.0000     0. 
   6   5  14    257.87   10.55  0. 1.0000     0. 
   7   5  -1    163.50    6.55  0. 1.0000     0. 
 -17   5 -29     10.28    2.74  0. 1.0000     0. 
  -1   5 -35    304.96   13.54  0. 1.0000     0. 
 -13   5 -35      2.84    2.69  0. 1.0000     0. 
  -3   5 -37      9.08    3.33  0. 1.0000     0. 
  -5   5 -38      4.24    3.12  0. 1.0000     0. 
  -9   5 -38      0.58    2.85  0. 1.0000     0. 
  -3   6  44      4.08    3.22  0. 1.0000     0. 
  -1   6  41     28.22    3.89  0. 1.0000     0. 
   0   6  39      3.36    3.01  0. 1.0000     0. 
   1   6  37     29.26    3.61  0. 1.0000     0. 
 -17   6 -32     10.60    2.87  0. 1.0000     0. 
  -1   6 -38     17.03    3.73  0. 1.0000     0. 
  -2   6 -39      7.44    3.43  0. 1.0000     0. 
 -10   6 -40     23.83    3.52  0. 1.0000     0. 
  -2   7  45     29.55    4.19  0. 1.0000     0. 
   3   7  35      0.21    2.84  0. 1.0000     0. 
   1   7 -38     -0.27    3.34  0. 1.0000     0. 
 -14   7 -39      5.90    3.13  0. 1.0000     0. 
 -13   7 -40      0.22    3.02  0. 1.0000     0. 
 -12   7 -41      3.85    3.21  0. 1.0000     0. 
  -5   7 -43     -0.01    3.25  0. 1.0000     0. 
  -8   7 -43     17.56    3.86  0. 1.0000     0. 
   4   8  35     13.31    3.08  0. 1.0000     0. 
   5   8  32      0.75    2.74  0. 1.0000     0. 
   7   8  24     34.41    3.11  0. 1.0000     0. 
   9   8 -14    224.47    9.80  0. 1.0000     0. 
   7   8 -26     84.95    5.12  0. 1.0000     0. 
 -15   8 -40      2.39    3.13  0. 1.0000     0. 
   8   9  23     37.69    3.16  0. 1.0000     0. 
  10   9 -11     16.33    2.35  0. 1.0000     0. 
   6   9 -33      0.50    2.97  0. 1.0000     0. 
   4   9 -38     29.81    3.95  0. 1.0000     0. 
   0   9 -44      2.57    3.34  0. 1.0000     0. 
  -1   9 -45     72.93    5.77  0. 1.0000     0. 
   4  10  40     12.37    3.43  0. 1.0000     0. 
   3  10 -42      1.32    3.35  0. 1.0000     0. 
  10  11 -23     20.36    3.20  0. 1.0000     0. 
   8  13 -37      3.59    3.47  0. 1.0000     0. 
   7  13 -40     14.49    3.74  0. 1.0000     0. 
   9  14 -36      2.19    3.35  0. 1.0000     0. 
   9  15 -38      4.57    3.32  0. 1.0000     0. 
 -10  -1  20     12.11    2.54  0. 1.0000     0. 
  -7  -1  19     25.32    2.71  0. 1.0000     0. 
  -3  -1   8   1887.11   72.64  0. 1.0000     0. 
 -12  -1  -9      4.74    1.02  0. 1.0000     0. 
 -10   0  27      1.40    2.66  0. 1.0000     0. 
  -7   0  26      8.41    2.83  0. 1.0000     0. 
 -12   0  26     55.13    4.24  0. 1.0000     0. 
  -6   0  25     -0.24    2.38  0. 1.0000     0. 
 -13   0  25      0.92    2.70  0. 1.0000     0. 
  -1   0  12     37.76    2.67  0. 1.0000     0. 
 -13   0 -15      1.35    1.48  0. 1.0000     0. 
  -9   1  32      0.49    2.88  0. 1.0000     0. 
 -11   1  32     45.88    4.21  0. 1.0000     0. 
  -7   1  31      0.66    2.77  0. 1.0000     0. 
  -5   1  29     50.36    3.92  0. 1.0000     0. 
   0   1  17    141.68    6.58  0. 1.0000     0. 
   1   1  12      0.44    1.63  0. 1.0000     0. 
 -17   1 -11     -0.35    1.12  0. 1.0000     0. 
  -3   1 -22    136.86    6.55  0. 1.0000     0. 
 -12   1 -22    138.49    6.59  0. 1.0000     0. 
 -10   1 -24     41.24    3.06  0. 1.0000     0. 
 -12   2  36      1.81    3.06  0. 1.0000     0. 
 -19   2  24      6.56    3.23  0. 1.0000     0. 
 -18   2 -14      2.61    1.56  0. 1.0000     0. 
   2   2 -15     23.75    2.63  0. 1.0000     0. 
   1   2 -19    311.27   13.01  0. 1.0000     0. 
  -7   2 -29     32.83    3.14  0. 1.0000     0. 
 -10   3  40     -0.57    3.15  0. 1.0000     0. 
 -13   3  39     11.76    3.35  0. 1.0000     0. 
  -6   3  38    161.24    8.28  0. 1.0000     0. 
  -4   3  36     18.17    3.24  0. 1.0000     0. 
 -19   3  30     17.99    3.85  0. 1.0000     0. 
 -21   3  22      3.13    3.34  0. 1.0000     0. 
   3   3  18      5.50    1.95  0. 1.0000     0. 
 -20   3 -12      5.66    1.51  0. 1.0000     0. 
 -19   3 -16      8.82    1.96  0. 1.0000     0. 
   3   3 -18     31.98    2.98  0. 1.0000     0. 
 -15   3 -26      6.68    2.33  0. 1.0000     0. 
 -11   3 -31     42.79    3.60  0. 1.0000     0. 
  -7   4  42      2.54    3.42  0. 1.0000     0. 
  -3   4  38     20.15    3.34  0. 1.0000     0. 
   1   4  30     57.89    4.19  0. 1.0000     0. 
   2   4  27     16.99    2.68  0. 1.0000     0. 
 -22   4  24      2.69    3.64  0. 1.0000     0. 
   4   4 -20    164.89    7.61  0. 1.0000     0. 
 -14   4 -31     12.23    2.65  0. 1.0000     0. 
  -1   4 -32     47.24    3.88  0. 1.0000     0. 
  -3   5  41      0.50    3.27  0. 1.0000     0. 
   2   5  31     91.72    5.32  0. 1.0000     0. 
   3   5  28     -0.32    2.56  0. 1.0000     0. 
   7   5   0      2.92    0.74  0. 1.0000     0. 
   7   5  -2     26.02    1.62  0. 1.0000     0. 
   7   5  -3     12.25    1.35  0. 1.0000     0. 
   4   5 -25    648.03   26.18  0. 1.0000     0. 
 -18   5 -27     17.70    2.92  0. 1.0000     0. 
 -16   5 -31      0.71    2.42  0. 1.0000     0. 
   0   5 -34     83.47    5.39  0. 1.0000     0. 
 -14   5 -34      2.18    2.58  0. 1.0000     0. 
 -11   5 -37     16.78    3.24  0. 1.0000     0. 
   6   6  20     19.92    2.41  0. 1.0000     0. 
   7   6 -16      4.73    2.17  0. 1.0000     0. 
   6   6 -22     77.15    4.72  0. 1.0000     0. 
   4   6 -29     86.82    5.21  0. 1.0000     0. 
   0   6 -37     23.08    3.85  0. 1.0000     0. 
  -3   6 -40     47.55    4.54  0. 1.0000     0. 
  -6   6 -41      4.18    3.23  0. 1.0000     0. 
  -7   6 -41     23.93    3.78  0. 1.0000     0. 
  -8   6 -41     28.03    3.87  0. 1.0000     0. 
   4   7  32      0.15    2.60  0. 1.0000     0. 
   7   7 -22     68.70    4.37  0. 1.0000     0. 
  -9   7 -43     49.82    4.66  0. 1.0000     0. 
   0   8  44      3.37    3.19  0. 1.0000     0. 
   1   8  42      4.07    3.28  0. 1.0000     0. 
   2   8  40     36.29    4.02  0. 1.0000     0. 
   6   8 -30     -1.05    2.91  0. 1.0000     0. 
   0   8 -42     20.81    3.77  0. 1.0000     0. 
  -1   8 -43     74.74    5.43  0. 1.0000     0. 
  -2   8 -44     -0.06    3.29  0. 1.0000     0. 
  -4   8 -45     -1.85    3.49  0. 1.0000     0. 
   3   9  40      0.34    2.96  0. 1.0000     0. 
   8   9 -26     23.11    3.21  0. 1.0000     0. 
   7   9 -30     35.55    3.78  0. 1.0000     0. 
   3   9 -40      2.35    3.28  0. 1.0000     0. 
   1   9 -43     28.88    4.06  0. 1.0000     0. 
   6  10  34      2.20    2.92  0. 1.0000     0. 
   9  10 -25     21.83    3.16  0. 1.0000     0. 
   7  10 -33      0.55    3.15  0. 1.0000     0. 
   6  10 -36     69.31    5.16  0. 1.0000     0. 
   2  10 -44     17.25    3.69  0. 1.0000     0. 
   4  11  42      0.00    3.03  0. 1.0000     0. 
   4  12  44      1.61    3.31  0. 1.0000     0. 
  11  12 -21      3.71    2.76  0. 1.0000     0. 
  10  12 -27      4.74    3.06  0. 1.0000     0. 
   8  12 -35     13.78    3.40  0. 1.0000     0. 
   7  12 -38     18.87    3.95  0. 1.0000     0. 
  11  13 -25      4.45    3.12  0. 1.0000     0. 
  10  13 -30      1.05    3.07  0. 1.0000     0. 
   9  13 -34     33.00    4.17  0. 1.0000     0. 
  11  14 -28     48.30    4.37  0. 1.0000     0. 
  10  15 -35      1.70    3.34  0. 1.0000     0. 
 -12  -1  18      2.31    2.31  0. 1.0000     0. 
 -13  -1  16      0.15    2.19  0. 1.0000     0. 
 -14  -1  13      5.49    2.30  0. 1.0000     0. 
 -10  -1 -12      1.96    1.32  0. 1.0000     0. 
  -8  -1 -13      0.37    1.38  0. 1.0000     0. 
 -15   0  21      1.34    2.65  0. 1.0000     0. 
 -16   0  18    121.22    6.44  0. 1.0000     0. 
 -14   0 -13      0.63    1.31  0. 1.0000     0. 
 -11   0 -18    175.90    7.71  0. 1.0000     0. 
 -10   0 -19     -0.02    1.70  0. 1.0000     0. 
  -6   1  30    238.12   10.78  0. 1.0000     0. 
 -15   1  28      5.82    3.14  0. 1.0000     0. 
 -16   1  26      0.94    2.89  0. 1.0000     0. 
 -19   1  12      4.27    2.61  0. 1.0000     0. 
   1   1 -11     51.19    2.94  0. 1.0000     0. 
 -15   1 -17     10.18    1.84  0. 1.0000     0. 
  -7   1 -25     95.62    5.08  0. 1.0000     0. 
  -8   1 -25     62.48    3.90  0. 1.0000     0. 
  -9   2  36      0.73    2.97  0. 1.0000     0. 
 -11   2  36     -0.17    3.05  0. 1.0000     0. 
  -7   2  35      4.30    3.05  0. 1.0000     0. 
 -13   2  35     27.93    3.77  0. 1.0000     0. 
 -14   2  34     13.48    3.32  0. 1.0000     0. 
 -15   2  33     17.84    3.76  0. 1.0000     0. 
  -4   2  32     11.91    2.85  0. 1.0000     0. 
 -18   2  27      0.70    3.27  0. 1.0000     0. 
   1   2  20    114.99    5.64  0. 1.0000     0. 
 -20   2  18     16.44    3.48  0. 1.0000     0. 
   3   2  -9    170.10    7.20  0. 1.0000     0. 
   0   2 -22     -1.21    2.25  0. 1.0000     0. 
 -15   2 -22      2.68    2.03  0. 1.0000     0. 
  -1   2 -24    105.66    5.49  0. 1.0000     0. 
  -3   2 -27    156.91    7.56  0. 1.0000     0. 
  -4   2 -28     29.91    3.30  0. 1.0000     0. 
  -6   2 -29    143.83    7.13  0. 1.0000     0. 
  -8   2 -29     13.40    2.64  0. 1.0000     0. 
 -14   3  38      6.25    3.24  0. 1.0000     0. 
  -5   3  37     43.27    4.03  0. 1.0000     0. 
 -15   3  37      3.43    3.14  0. 1.0000     0. 
 -18   3  32     22.69    3.98  0. 1.0000     0. 
 -20   3  26      2.02    3.30  0. 1.0000     0. 
   2   3  22     33.59    2.91  0. 1.0000     0. 
   2   3 -22    328.79   13.84  0. 1.0000     0. 
 -17   3 -22      2.26    2.04  0. 1.0000     0. 
  -2   3 -30     34.03    3.34  0. 1.0000     0. 
  -3   3 -31     13.02    2.87  0. 1.0000     0. 
  -6   4  41     15.73    3.46  0. 1.0000     0. 
  -4   4  39     89.41    5.71  0. 1.0000     0. 
 -21   4  28     -1.65    3.60  0. 1.0000     0. 
   4   4  19      2.96    1.96  0. 1.0000     0. 
 -17   4 -26     -0.94    2.26  0. 1.0000     0. 
 -16   4 -28      1.93    2.28  0. 1.0000     0. 
   1   4 -29    115.31    6.16  0. 1.0000     0. 
 -10   4 -35      6.34    2.70  0. 1.0000     0. 
  -7   4 -36     54.85    4.50  0. 1.0000     0. 
  -5   5  43      7.09    3.20  0. 1.0000     0. 
  -4   5  42     13.49    3.67  0. 1.0000     0. 
   6   5 -16    149.69    6.91  0. 1.0000     0. 
   3   6 -32     34.97    3.68  0. 1.0000     0. 
   2   6 -34      3.39    2.72  0. 1.0000     0. 
 -16   6 -34     30.42    3.62  0. 1.0000     0. 
 -13   6 -38     14.75    3.28  0. 1.0000     0. 
 -12   6 -39     -0.37    2.91  0. 1.0000     0. 
  -5   6 -41     -0.78    3.14  0. 1.0000     0. 
  -1   7  43     -1.69    3.29  0. 1.0000     0. 
   8   7 -16      2.15    2.19  0. 1.0000     0. 
   3   7 -35     17.61    3.22  0. 1.0000     0. 
 -17   7 -35     -0.20    2.61  0. 1.0000     0. 
   2   7 -37     21.12    4.04  0. 1.0000     0. 
 -15   7 -38      2.70    2.91  0. 1.0000     0. 
   0   7 -40     36.23    4.11  0. 1.0000     0. 
  -1   7 -41     50.45    4.69  0. 1.0000     0. 
  -2   7 -42     56.45    4.83  0. 1.0000     0. 
  -4   7 -43      1.98    3.48  0. 1.0000     0. 
   6   8  28     39.62    3.44  0. 1.0000     0. 
   8   8 -22      6.86    2.52  0. 1.0000     0. 
 -16   8 -39     -2.07    2.99  0. 1.0000     0. 
   1   8 -41     25.14    3.75  0. 1.0000     0. 
  10   9 -12      4.78    2.08  0. 1.0000     0. 
   9   9 -21      8.59    2.62  0. 1.0000     0. 
   2   9 -42     42.24    4.62  0. 1.0000     0. 
   3  10  42      1.34    3.19  0. 1.0000     0. 
   5  10  37     98.84    5.99  0. 1.0000     0. 
   9  10  21      4.78    2.25  0. 1.0000     0. 
  11  10  -2     51.17    2.73  0. 1.0000     0. 
  11  10  -3     98.43    4.50  0. 1.0000     0. 
  11  10  -4     14.48    1.78  0. 1.0000     0. 
  10  10 -19      4.49    2.45  0. 1.0000     0. 
  11  11 -16    119.97    6.19  0. 1.0000     0. 
   7  11 -36     90.59    5.86  0. 1.0000     0. 
   4  11 -43      3.55    3.42  0. 1.0000     0. 
  10  14 -33      5.11    3.48  0. 1.0000     0. 
  11  15 -31      1.54    3.21  0. 1.0000     0. 
  -8  -1  19     25.51    2.81  0. 1.0000     0. 
 -11  -1  19     45.26    3.41  0. 1.0000     0. 
  -6  -1  17     48.36    3.25  0. 1.0000     0. 
  -5  -1  15      9.41    2.10  0. 1.0000     0. 
 -14  -1  12     19.69    2.58  0. 1.0000     0. 
  -5  -1 -11      3.50    1.44  0. 1.0000     0. 
  -8   0  26    252.26   11.24  0. 1.0000     0. 
 -11   0  26     25.69    3.18  0. 1.0000     0. 
  -5   0  23      0.10    2.16  0. 1.0000     0. 
 -14   0  23     -0.19    2.63  0. 1.0000     0. 
  -3   0  19      0.28    2.03  0. 1.0000     0. 
  -2   0  16    295.53   12.31  0. 1.0000     0. 
  -1   0 -10    363.56   14.45  0. 1.0000     0. 
  -3   0 -16    110.33    5.25  0. 1.0000     0. 
  -7   0 -20    153.98    7.00  0. 1.0000     0. 
  -8   0 -20   1498.71   58.29  0. 1.0000     0. 
  -8   1  31     29.18    3.45  0. 1.0000     0. 
 -12   1  31      5.09    3.18  0. 1.0000     0. 
 -14   1  29     10.52    3.18  0. 1.0000     0. 
  -4   1  27     30.52    3.19  0. 1.0000     0. 
  -2   1  23     17.78    2.80  0. 1.0000     0. 
 -17   1  23     40.02    3.98  0. 1.0000     0. 
 -18   1  19     -1.89    2.98  0. 1.0000     0. 
 -19   1  11      7.78    2.65  0. 1.0000     0. 
 -19   1   2     10.11    1.95  0. 1.0000     0. 
 -13   1 -21      0.62    1.86  0. 1.0000     0. 
  -6   2  34     31.46    3.50  0. 1.0000     0. 
  -5   2  33    117.75    6.43  0. 1.0000     0. 
 -16   2  31     20.77    3.76  0. 1.0000     0. 
  -3   2  30     21.59    3.11  0. 1.0000     0. 
 -17   2  29     17.73    3.58  0. 1.0000     0. 
 -19   2  23      0.29    3.07  0. 1.0000     0. 
 -19   2 -10      2.16    0.95  0. 1.0000     0. 
 -16   2 -20      2.86    1.91  0. 1.0000     0. 
 -14   2 -24      7.14    2.22  0. 1.0000     0. 
  -2   2 -26    146.55    7.16  0. 1.0000     0. 
  -9   2 -29     58.19    4.05  0. 1.0000     0. 
  -8   3  39     59.59    4.77  0. 1.0000     0. 
 -12   3  39      7.58    3.32  0. 1.0000     0. 
  -3   3  34      7.80    2.79  0. 1.0000     0. 
 -17   3  34     12.92    3.69  0. 1.0000     0. 
   0   3  28      2.13    2.48  0. 1.0000     0. 
 -21   3  21      3.52    3.46  0. 1.0000     0. 
   4   3 -13     78.21    4.18  0. 1.0000     0. 
   1   3 -25     -0.10    2.45  0. 1.0000     0. 
   0   3 -27     13.71    2.75  0. 1.0000     0. 
 -14   3 -28      0.39    2.24  0. 1.0000     0. 
 -10   3 -32     32.48    3.34  0. 1.0000     0. 
  -7   3 -33    270.30   12.14  0. 1.0000     0. 
  -8   4  42      0.43    3.26  0. 1.0000     0. 
  -5   4  40     26.84    3.68  0. 1.0000     0. 
  -2   4  36      9.90    2.96  0. 1.0000     0. 
  -1   4  34     21.86    3.19  0. 1.0000     0. 
 -22   4  23      0.97    3.52  0. 1.0000     0. 
   5   4  13     79.07    3.86  0. 1.0000     0. 
   3   4 -24     60.79    4.09  0. 1.0000     0. 
   2   4 -27     30.49    3.15  0. 1.0000     0. 
   0   4 -31     16.75    3.12  0. 1.0000     0. 
  -6   4 -36     27.84    3.79  0. 1.0000     0. 
  -8   4 -36     -0.50    2.65  0. 1.0000     0. 
  -2   5  39      5.00    3.22  0. 1.0000     0. 
   4   5  24      3.75    2.22  0. 1.0000     0. 
   7   5  -4    101.82    4.48  0. 1.0000     0. 
   2   5 -31     55.72    4.24  0. 1.0000     0. 
 -15   5 -33      1.54    2.46  0. 1.0000     0. 
 -10   5 -38     14.24    3.18  0. 1.0000     0. 
  -6   5 -39      6.29    3.13  0. 1.0000     0. 
  -7   5 -39     26.89    3.73  0. 1.0000     0. 
   2   6  34     -1.38    2.68  0. 1.0000     0. 
   4   6  28    119.63    6.19  0. 1.0000     0. 
   1   6 -36      9.23    3.26  0. 1.0000     0. 
 -14   6 -37      1.29    2.82  0. 1.0000     0. 
 -11   6 -40      7.80    3.14  0. 1.0000     0. 
  -4   6 -41      2.40    3.35  0. 1.0000     0. 
  -9   6 -41     24.74    3.73  0. 1.0000     0. 
   0   7  41     13.38    3.32  0. 1.0000     0. 
   2   7  37      4.09    3.16  0. 1.0000     0. 
   6   7 -27     86.65    5.28  0. 1.0000     0. 
   4   7 -33     28.41    3.58  0. 1.0000     0. 
 -10   7 -43     12.36    3.55  0. 1.0000     0. 
   9   8 -15     11.61    2.34  0. 1.0000     0. 
   7   8 -27     18.07    3.09  0. 1.0000     0. 
   4   8 -36      9.68    3.34  0. 1.0000     0. 
   3   8 -38     -1.69    3.36  0. 1.0000     0. 
   1   9  44      8.24    3.54  0. 1.0000     0. 
   2   9  42     -1.31    3.29  0. 1.0000     0. 
   6   9  31     24.75    3.21  0. 1.0000     0. 
   7   9  27      1.43    2.55  0. 1.0000     0. 
   2  10  44      4.23    3.30  0. 1.0000     0. 
   8  10  26     53.39    3.96  0. 1.0000     0. 
  10  10  14      0.95    1.48  0. 1.0000     0. 
  11  10  -1      9.26    1.31  0. 1.0000     0. 
  11  10  -5      2.73    1.66  0. 1.0000     0. 
   8  10 -30      0.32    3.01  0. 1.0000     0. 
   4  10 -41      2.99    3.29  0. 1.0000     0. 
   3  11  44     -0.20    3.24  0. 1.0000     0. 
   5  11  39     48.99    4.46  0. 1.0000     0. 
   6  11  36     32.31    3.82  0. 1.0000     0. 
  10  11 -24      3.00    2.81  0. 1.0000     0. 
   9  11 -29      1.53    3.08  0. 1.0000     0. 
   8  11 -33      4.58    3.23  0. 1.0000     0. 
   6  11 -39     48.81    4.66  0. 1.0000     0. 
   9  12 -32      6.27    3.21  0. 1.0000     0. 
   6  12 -41      0.72    3.36  0. 1.0000     0. 
   8  13 -38     81.24    5.75  0. 1.0000     0. 
   9  14 -37     61.80    5.12  0. 1.0000     0. 
  -9  -1  19    262.26   11.23  0. 1.0000     0. 
 -10  -1  19      0.27    2.25  0. 1.0000     0. 
  -7  -1  18      1.53    2.04  0. 1.0000     0. 
  -4  -1  12    141.16    6.39  0. 1.0000     0. 
  -3  -1   7    542.16   21.17  0. 1.0000     0. 
 -11  -1 -11      3.15    1.30  0. 1.0000     0. 
  -7  -1 -13    993.36   38.55  0. 1.0000     0. 
  -9  -1 -13     45.46    2.60  0. 1.0000     0. 
 -10   0  26    119.15    6.33  0. 1.0000     0. 
  -7   0  25     -1.04    2.33  0. 1.0000     0. 
 -12   0  25      0.61    2.60  0. 1.0000     0. 
  -6   0  24      9.61    2.71  0. 1.0000     0. 
 -13   0  24      7.99    2.87  0. 1.0000     0. 
  -4   0  21      0.40    2.26  0. 1.0000     0. 
 -16   0  17     -1.44    2.51  0. 1.0000     0. 
 -17   0  10     19.36    2.69  0. 1.0000     0. 
 -17   0   1     -0.51    1.52  0. 1.0000     0. 
 -12   0 -17     -0.38    1.58  0. 1.0000     0. 
  -4   0 -18    110.15    5.27  0. 1.0000     0. 
 -11   1  31     44.68    4.00  0. 1.0000     0. 
 -13   1  30     87.46    5.58  0. 1.0000     0. 
  -3   1  25     12.23    2.68  0. 1.0000     0. 
  -1   1  20      1.04    2.09  0. 1.0000     0. 
 -19   1  10      1.88    2.40  0. 1.0000     0. 
   0   1 -16    229.13    9.79  0. 1.0000     0. 
  -2   1 -21    123.81    6.01  0. 1.0000     0. 
  -6   1 -25     17.40    2.51  0. 1.0000     0. 
  -9   1 -25     31.01    2.80  0. 1.0000     0. 
  -8   2  35      3.07    3.19  0. 1.0000     0. 
 -12   2  35     17.44    3.50  0. 1.0000     0. 
  -2   2  28     39.26    3.41  0. 1.0000     0. 
 -18   2  26     -1.22    3.14  0. 1.0000     0. 
   0   2  23      5.59    2.25  0. 1.0000     0. 
 -20   2  17      3.16    2.99  0. 1.0000     0. 
   2   2  15    441.04   17.64  0. 1.0000     0. 
 -12   2 -27     90.98    5.09  0. 1.0000     0. 
 -11   2 -28      4.85    2.19  0. 1.0000     0. 
  -5   2 -29      1.65    2.53  0. 1.0000     0. 
  -9   3  39    112.26    6.64  0. 1.0000     0. 
 -10   3  39     64.60    5.09  0. 1.0000     0. 
 -11   3  39      3.65    3.13  0. 1.0000     0. 
  -7   3  38      0.55    3.01  0. 1.0000     0. 
  -2   3  32     -1.25    2.64  0. 1.0000     0. 
 -19   3  29      0.16    3.39  0. 1.0000     0. 
  -1   3 -29     12.01    2.76  0. 1.0000     0. 
  -6   3 -33    123.85    6.68  0. 1.0000     0. 
  -8   3 -33     10.80    2.83  0. 1.0000     0. 
  -9   4  42      1.02    3.11  0. 1.0000     0. 
   3   4  23     48.72    3.44  0. 1.0000     0. 
 -19   4 -21      8.47    2.30  0. 1.0000     0. 
 -15   4 -30     -0.22    2.36  0. 1.0000     0. 
  -2   4 -34      8.32    2.98  0. 1.0000     0. 
  -5   4 -36      8.18    3.26  0. 1.0000     0. 
  -9   4 -36      0.46    2.62  0. 1.0000     0. 
   1   5  33      8.72    2.84  0. 1.0000     0. 
   7   5  -5    225.20    9.14  0. 1.0000     0. 
   1   5 -33     55.01    4.44  0. 1.0000     0. 
  -1   5 -36     59.31    4.63  0. 1.0000     0. 
  -2   5 -37      0.98    3.28  0. 1.0000     0. 
  -8   5 -39     25.36    3.61  0. 1.0000     0. 
  -3   6  43      7.25    3.42  0. 1.0000     0. 
  -1   6  40     30.90    3.87  0. 1.0000     0. 
   3   6  31    358.67   15.29  0. 1.0000     0. 
   5   6  24    161.78    7.56  0. 1.0000     0. 
   7   6 -17      6.39    2.32  0. 1.0000     0. 
   4   6 -30    110.12    6.11  0. 1.0000     0. 
 -15   6 -36     16.35    3.13  0. 1.0000     0. 
  -1   6 -39      3.10    3.30  0. 1.0000     0. 
  -2   7  44      3.43    3.15  0. 1.0000     0. 
   1   7  39     -0.80    3.26  0. 1.0000     0. 
   5   7  28      2.27    2.50  0. 1.0000     0. 
   6   7  24     22.40    2.74  0. 1.0000     0. 
   7   7  19    162.82    7.29  0. 1.0000     0. 
   7   7 -23      0.64    2.47  0. 1.0000     0. 
 -16   7 -37      3.20    2.80  0. 1.0000     0. 
   1   7 -39      9.25    3.52  0. 1.0000     0. 
  -3   7 -43     20.15    3.71  0. 1.0000     0. 
  -6   7 -44      4.97    3.41  0. 1.0000     0. 
  -7   7 -44     54.04    4.89  0. 1.0000     0. 
  -1   8  45     -0.52    3.09  0. 1.0000     0. 
   3   8  37      5.52    3.15  0. 1.0000     0. 
   8   8  18     18.29    2.25  0. 1.0000     0. 
   6   8 -31      0.06    2.99  0. 1.0000     0. 
   2   8 -40     29.41    4.00  0. 1.0000     0. 
   4   9  37     71.08    5.06  0. 1.0000     0. 
   5   9  34     -1.53    2.85  0. 1.0000     0. 
  10   9   7     70.20    2.89  0. 1.0000     0. 
  10   9 -13     10.46    2.35  0. 1.0000     0. 
   6   9 -34     -1.22    3.37  0. 1.0000     0. 
   4   9 -39      7.67    3.51  0. 1.0000     0. 
   0   9 -45    116.72    7.18  0. 1.0000     0. 
   7  10  30     17.14    3.10  0. 1.0000     0. 
  11  10   0      9.19    1.19  0. 1.0000     0. 
  11  10  -6     37.69    2.65  0. 1.0000     0. 
   9  10 -26      6.88    2.96  0. 1.0000     0. 
   7  10 -34      2.61    3.28  0. 1.0000     0. 
   3  10 -43      4.72    3.31  0. 1.0000     0. 
  11  11 -17     38.71    3.50  0. 1.0000     0. 
  11  12 -22     -0.51    2.88  0. 1.0000     0. 
  10  12 -28      4.92    3.00  0. 1.0000     0. 
   8  12 -36     42.68    4.29  0. 1.0000     0. 
   7  12 -39      5.94    3.32  0. 1.0000     0. 
  11  13 -26     -0.23    2.88  0. 1.0000     0. 
  10  13 -31     37.36    4.20  0. 1.0000     0. 
   9  13 -35      4.97    3.36  0. 1.0000     0. 
   7  13 -41      0.94    3.26  0. 1.0000     0. 
  11  14 -29     -0.56    3.03  0. 1.0000     0. 
 -11  -1  18     12.40    2.52  0. 1.0000     0. 
 -12  -1  17    137.80    6.70  0. 1.0000     0. 
 -13  -1  15     46.70    3.41  0. 1.0000     0. 
 -14  -1  11      1.01    2.08  0. 1.0000     0. 
  -4  -1  -9     58.13    3.00  0. 1.0000     0. 
 -15   0  20      1.71    2.63  0. 1.0000     0. 
  -1   0  11      1.48    1.69  0. 1.0000     0. 
  -2   0 -14   1099.52   42.74  0. 1.0000     0. 
  -6   0 -20     56.02    3.41  0. 1.0000     0. 
  -9   0 -20     53.80    3.34  0. 1.0000     0. 
  -9   1  31     18.99    3.28  0. 1.0000     0. 
  -7   1  30     24.16    3.25  0. 1.0000     0. 
  -6   1  29     17.42    2.93  0. 1.0000     0. 
  -5   1  28      0.82    2.53  0. 1.0000     0. 
 -15   1  27     22.32    3.46  0. 1.0000     0. 
 -16   1  25     78.03    5.23  0. 1.0000     0. 
 -17   1  22     11.72    3.14  0. 1.0000     0. 
 -18   1  18    185.46    9.03  0. 1.0000     0. 
 -19   1   9     -0.53    2.27  0. 1.0000     0. 
 -19   1   3      0.19    1.88  0. 1.0000     0. 
  -1   1 -19    300.93   12.54  0. 1.0000     0. 
  -4   1 -24     -1.06    2.46  0. 1.0000     0. 
  -9   2  35     18.49    3.31  0. 1.0000     0. 
 -11   2  35      1.93    3.02  0. 1.0000     0. 
 -13   2  34      1.30    2.97  0. 1.0000     0. 
 -15   2  32     28.98    3.82  0. 1.0000     0. 
  -4   2  31     -0.74    2.56  0. 1.0000     0. 
 -19   2  22     -2.46    3.19  0. 1.0000     0. 
   3   2 -10    595.01   23.37  0. 1.0000     0. 
   2   2 -16      2.81    2.27  0. 1.0000     0. 
   1   2 -20     58.84    3.72  0. 1.0000     0. 
 -13   3  38     16.02    3.54  0. 1.0000     0. 
  -6   3  37      1.06    2.90  0. 1.0000     0. 
  -4   3  35    127.04    6.79  0. 1.0000     0. 
 -16   3  35     23.81    3.91  0. 1.0000     0. 
 -18   3  31      1.04    3.41  0. 1.0000     0. 
  -1   3  30    178.33    8.46  0. 1.0000     0. 
 -20   3  25     28.35    4.06  0. 1.0000     0. 
 -21   3  20     10.77    3.52  0. 1.0000     0. 
   3   3 -19    335.74   13.97  0. 1.0000     0. 
  -5   3 -33     86.73    5.27  0. 1.0000     0. 
  -9   3 -33     89.13    5.31  0. 1.0000     0. 
  -7   4  41      7.08    3.46  0. 1.0000     0. 
  -3   4  37      3.65    3.14  0. 1.0000     0. 
   1   4  29      4.60    2.70  0. 1.0000     0. 
 -21   4  27     21.54    4.08  0. 1.0000     0. 
 -22   4  22      4.33    3.57  0. 1.0000     0. 
   6   4  -2    240.46    9.51  0. 1.0000     0. 
   4   4 -21    700.11   27.96  0. 1.0000     0. 
 -18   4 -24      3.43    2.25  0. 1.0000     0. 
  -1   4 -33    199.15    9.46  0. 1.0000     0. 
 -13   4 -33      3.66    2.56  0. 1.0000     0. 
  -3   4 -35      6.30    3.00  0. 1.0000     0. 
 -11   4 -35     20.15    3.06  0. 1.0000     0. 
  -3   5  40      7.62    3.33  0. 1.0000     0. 
   0   5  35    283.15   12.64  0. 1.0000     0. 
   6   5 -17      7.07    2.15  0. 1.0000     0. 
   4   5 -26      3.65    2.63  0. 1.0000     0. 
   3   5 -29     29.05    3.45  0. 1.0000     0. 
   0   5 -35    263.30   11.96  0. 1.0000     0. 
 -13   5 -36      2.06    2.66  0. 1.0000     0. 
  -3   5 -38      3.37    3.23  0. 1.0000     0. 
  -5   5 -39     26.71    3.96  0. 1.0000     0. 
  -9   5 -39      8.34    2.97  0. 1.0000     0. 
  -4   6  44     24.65    3.80  0. 1.0000     0. 
   0   6  38     11.60    3.27  0. 1.0000     0. 
   1   6  36     15.00    3.25  0. 1.0000     0. 
   7   6  13      0.55    1.51  0. 1.0000     0. 
   8   6  -2     16.70    1.41  0. 1.0000     0. 
   8   6  -3     17.41    1.54  0. 1.0000     0. 
   6   6 -23     87.33    5.02  0. 1.0000     0. 
   0   6 -38      9.58    3.35  0. 1.0000     0. 
  -2   6 -40     60.90    4.89  0. 1.0000     0. 
 -10   6 -41     12.78    3.36  0. 1.0000     0. 
  -6   6 -42      1.67    3.39  0. 1.0000     0. 
  -7   6 -42     73.22    5.38  0. 1.0000     0. 
   3   7  34      0.98    2.65  0. 1.0000     0. 
   4   7  31      1.73    2.56  0. 1.0000     0. 
   8   7  12      0.99    1.42  0. 1.0000     0. 
   8   7 -17    105.36    5.46  0. 1.0000     0. 
 -13   7 -41     19.82    3.63  0. 1.0000     0. 
 -12   7 -42      4.31    3.24  0. 1.0000     0. 
  -5   7 -44     -1.54    3.46  0. 1.0000     0. 
  -8   7 -44      1.23    3.35  0. 1.0000     0. 
   0   8  43     36.79    4.09  0. 1.0000     0. 
   4   8  34     12.67    3.01  0. 1.0000     0. 
   5   8  31     10.07    2.87  0. 1.0000     0. 
   0   8 -43     36.96    4.34  0. 1.0000     0. 
  -1   8 -44     81.48    5.85  0. 1.0000     0. 
   9   9 -22    102.08    5.66  0. 1.0000     0. 
   8   9 -27     84.58    5.24  0. 1.0000     0. 
   7   9 -31     25.30    3.65  0. 1.0000     0. 
   3   9 -41      4.12    3.37  0. 1.0000     0. 
   1   9 -44     19.05    3.81  0. 1.0000     0. 
   4  10  39     31.74    3.84  0. 1.0000     0. 
  11  10  -7      1.45    1.77  0. 1.0000     0. 
  10  10 -20     23.11    2.95  0. 1.0000     0. 
   6  10 -37     24.03    3.95  0. 1.0000     0. 
  10  14 -34     19.49    3.68  0. 1.0000     0. 
  11  15 -32      8.80    3.45  0. 1.0000     0. 
  10  15 -36      3.48    3.44  0. 1.0000     0. 
  -6  -1  16     15.95    2.26  0. 1.0000     0. 
  -3  -1  -5     58.57    2.65  0. 1.0000     0. 
 -14   0  22     47.41    3.97  0. 1.0000     0. 
 -16   0  16     -0.89    2.48  0. 1.0000     0. 
  -2   0  15      0.90    2.15  0. 1.0000     0. 
 -17   0   9     -1.60    2.21  0. 1.0000     0. 
 -17   0   2      6.17    1.70  0. 1.0000     0. 
 -12   1  30      6.88    3.07  0. 1.0000     0. 
 -14   1  28    122.29    6.77  0. 1.0000     0. 
   0   1  16    231.08    9.86  0. 1.0000     0. 
   1   1  11    208.10    8.64  0. 1.0000     0. 
 -19   1   8      4.68    2.39  0. 1.0000     0. 
 -19   1   7     19.31    2.62  0. 1.0000     0. 
 -19   1   6     20.19    2.53  0. 1.0000     0. 
 -19   1   5      5.85    2.20  0. 1.0000     0. 
 -19   1   4     15.53    2.31  0. 1.0000     0. 
   1   1 -12     85.50    4.36  0. 1.0000     0. 
  -3   1 -23      0.82    2.23  0. 1.0000     0. 
 -11   1 -24     17.18    2.38  0. 1.0000     0. 
  -7   2  34     12.11    3.02  0. 1.0000     0. 
 -14   2  33     17.06    3.40  0. 1.0000     0. 
 -16   2  30      2.78    3.22  0. 1.0000     0. 
 -17   2  28      0.86    3.18  0. 1.0000     0. 
   1   2  19    773.21   30.49  0. 1.0000     0. 
 -20   2  16     22.29    3.49  0. 1.0000     0. 
   0   2 -23      8.35    2.38  0. 1.0000     0. 
  -1   2 -25     20.33    2.83  0. 1.0000     0. 
 -13   2 -26      3.07    2.17  0. 1.0000     0. 
 -10   2 -29      3.26    2.27  0. 1.0000     0. 
  -7   2 -30     18.75    2.72  0. 1.0000     0. 
  -8   3  38     -1.22    3.06  0. 1.0000     0. 
 -14   3  37     -0.42    3.43  0. 1.0000     0. 
  -5   3  36      1.35    2.82  0. 1.0000     0. 
 -15   3  36      5.68    3.35  0. 1.0000     0. 
 -17   3  33     36.51    4.31  0. 1.0000     0. 
 -19   3  28      1.31    3.46  0. 1.0000     0. 
   3   3  17      1.91    1.83  0. 1.0000     0. 
   4   3  11     53.11    2.92  0. 1.0000     0. 
   4   3 -14    213.82    9.19  0. 1.0000     0. 
   2   3 -23     11.61    2.50  0. 1.0000     0. 
 -12   3 -31      1.86    2.43  0. 1.0000     0. 
 -11   3 -32     13.01    2.77  0. 1.0000     0. 
  -6   4  40      5.13    3.08  0. 1.0000     0. 
  -4   4  38      6.49    3.02  0. 1.0000     0. 
 -20   4  30      0.29    3.56  0. 1.0000     0. 
   2   4  26    248.13   10.87  0. 1.0000     0. 
   6   4  -1     61.21    2.71  0. 1.0000     0. 
   6   4  -3     59.39    2.87  0. 1.0000     0. 
   3   4 -25      1.28    2.42  0. 1.0000     0. 
   1   4 -30     20.04    3.13  0. 1.0000     0. 
 -14   4 -32      0.19    2.36  0. 1.0000     0. 
  -6   5  43      4.64    3.19  0. 1.0000     0. 
  -5   5  42     12.62    3.34  0. 1.0000     0. 
  -4   5  41     45.71    4.46  0. 1.0000     0. 
   2   5  30      1.83    2.59  0. 1.0000     0. 
   5   5  19     70.44    3.94  0. 1.0000     0. 
   6   5  13     85.91    4.10  0. 1.0000     0. 
   7   5  -6    140.10    6.00  0. 1.0000     0. 
 -17   5 -30     19.42    3.02  0. 1.0000     0. 
 -14   5 -35     -1.21    2.54  0. 1.0000     0. 
 -11   5 -38      8.75    2.98  0. 1.0000     0. 
  -4   5 -39     -0.49    3.30  0. 1.0000     0. 
   6   6  19    133.70    6.21  0. 1.0000     0. 
   8   6  -1     -0.18    0.96  0. 1.0000     0. 
   8   6  -4    122.90    5.30  0. 1.0000     0. 
   3   6 -33     10.98    3.06  0. 1.0000     0. 
 -17   6 -33      2.92    2.66  0. 1.0000     0. 
   2   6 -35     30.23    3.74  0. 1.0000     0. 
  -3   6 -41     29.87    3.94  0. 1.0000     0. 
  -5   6 -42      3.85    3.26  0. 1.0000     0. 
  -8   6 -42      9.25    3.47  0. 1.0000     0. 
   3   7 -36     11.45    3.28  0. 1.0000     0. 
   2   7 -38      0.20    3.51  0. 1.0000     0. 
 -14   7 -40     15.88    3.50  0. 1.0000     0. 
  -1   7 -42     32.38    4.06  0. 1.0000     0. 
  -4   7 -44     25.29    3.95  0. 1.0000     0. 
  -9   7 -44     33.56    4.21  0. 1.0000     0. 
   1   8  41      3.23    3.21  0. 1.0000     0. 
   2   8  39      0.78    2.88  0. 1.0000     0. 
   7   8  23     39.75    3.22  0. 1.0000     0. 
   9   8  10     16.62    1.46  0. 1.0000     0. 
   9   8 -16     52.08    3.57  0. 1.0000     0. 
   8   8 -23    187.19    8.79  0. 1.0000     0. 
   3   8 -39     -2.02    3.20  0. 1.0000     0. 
   1   8 -42     19.20    3.69  0. 1.0000     0. 
  -2   8 -45     77.20    5.64  0. 1.0000     0. 
   3   9  39     10.16    3.31  0. 1.0000     0. 
   8   9  22     11.52    2.34  0. 1.0000     0. 
   9   9  16     24.34    2.22  0. 1.0000     0. 
   2   9 -43      1.50    3.45  0. 1.0000     0. 
   6  10  33     18.42    3.28  0. 1.0000     0. 
  11  10  -8     23.83    2.44  0. 1.0000     0. 
   8  10 -31     68.64    4.97  0. 1.0000     0. 
   4  11  41      0.49    3.21  0. 1.0000     0. 
  10  11 -25     -0.52    2.84  0. 1.0000     0. 
   9  11 -30      5.76    3.18  0. 1.0000     0. 
   8  11 -34      7.90    3.26  0. 1.0000     0. 
   7  11 -37      9.69    3.54  0. 1.0000     0. 
   4  12  43      3.19    3.35  0. 1.0000     0. 
   9  12 -33     21.96    3.71  0. 1.0000     0. 
   6  12 -42     23.14    3.95  0. 1.0000     0. 
  -8  -1  18     53.58    3.56  0. 1.0000     0. 
 -10  -1  18     19.68    2.63  0. 1.0000     0. 
  -7  -1  17      3.78    2.04  0. 1.0000     0. 
 -12  -1  16    164.59    7.68  0. 1.0000     0. 
  -5  -1  14     20.59    2.33  0. 1.0000     0. 
 -13  -1  14    344.98   14.39  0. 1.0000     0. 
  -4  -1  11      1.30    1.92  0. 1.0000     0. 
 -14  -1  10     25.54    2.60  0. 1.0000     0. 
 -14  -1  -2      5.04    0.80  0. 1.0000     0. 
  -8   0  25      1.38    2.75  0. 1.0000     0. 
 -11   0  25      2.66    2.61  0. 1.0000     0. 
 -13   0  23     -0.36    2.59  0. 1.0000     0. 
  -5   0  22    357.22   14.91  0. 1.0000     0. 
 -15   0  19      2.43    2.56  0. 1.0000     0. 
  -3   0  18     48.69    3.35  0. 1.0000     0. 
 -17   0   8     60.09    3.70  0. 1.0000     0. 
 -17   0   7     -1.54    2.04  0. 1.0000     0. 
  -8   1  30     73.61    4.77  0. 1.0000     0. 
 -13   1  29      6.55    2.90  0. 1.0000     0. 
  -4   1  26    130.12    6.58  0. 1.0000     0. 
 -16   1  24     16.44    3.27  0. 1.0000     0. 
  -2   1  22    370.25   15.36  0. 1.0000     0. 
 -18   1  17     13.56    3.04  0. 1.0000     0. 
 -12   1 -23     10.50    2.13  0. 1.0000     0. 
 -10   1 -25     11.10    2.16  0. 1.0000     0. 
  -7   1 -26     26.07    2.73  0. 1.0000     0. 
  -6   2  33      0.79    2.76  0. 1.0000     0. 
  -5   2  32      1.92    2.71  0. 1.0000     0. 
  -3   2  29    135.86    6.91  0. 1.0000     0. 
  -1   2  25      7.24    2.57  0. 1.0000     0. 
 -18   2  25     11.20    3.34  0. 1.0000     0. 
  -3   2 -28    105.66    5.70  0. 1.0000     0. 
  -4   2 -29     92.15    5.17  0. 1.0000     0. 
  -6   2 -30      9.57    2.62  0. 1.0000     0. 
  -8   2 -30     23.91    2.80  0. 1.0000     0. 
 -12   3  38      2.33    3.35  0. 1.0000     0. 
  -3   3  33    185.41    8.90  0. 1.0000     0. 
   0   3  27     13.29    2.79  0. 1.0000     0. 
 -21   3  19      3.84    3.18  0. 1.0000     0. 
 -18   3 -20      6.64    2.08  0. 1.0000     0. 
 -16   3 -25      1.42    2.14  0. 1.0000     0. 
 -15   3 -27      1.46    2.17  0. 1.0000     0. 
   0   3 -28     -0.97    2.76  0. 1.0000     0. 
  -2   3 -31      1.46    2.68  0. 1.0000     0. 
  -3   3 -32     62.83    4.53  0. 1.0000     0. 
  -8   4  41     43.11    4.30  0. 1.0000     0. 
  -5   4  39     -1.60    3.06  0. 1.0000     0. 
  -2   4  35     21.33    3.31  0. 1.0000     0. 
 -22   4  21     -0.97    3.50  0. 1.0000     0. 
   4   4  18    147.33    6.66  0. 1.0000     0. 
   6   4  -4     74.57    3.48  0. 1.0000     0. 
   2   4 -28      1.66    2.68  0. 1.0000     0. 
   0   4 -32     74.48    4.99  0. 1.0000     0. 
 -10   4 -36     -1.59    2.64  0. 1.0000     0. 
  -6   4 -37     57.81    4.62  0. 1.0000     0. 
  -7   4 -37     72.46    5.05  0. 1.0000     0. 
  -2   5  38      6.32    2.98  0. 1.0000     0. 
 -18   5 -28      1.70    2.52  0. 1.0000     0. 
   2   5 -32      7.67    2.85  0. 1.0000     0. 
 -16   5 -32     42.02    3.90  0. 1.0000     0. 
   2   6  33     48.22    3.93  0. 1.0000     0. 
   8   6  -5      1.34    1.43  0. 1.0000     0. 
   7   6 -18    109.15    5.60  0. 1.0000     0. 
 -16   6 -35     10.31    2.94  0. 1.0000     0. 
   1   6 -37      0.53    3.25  0. 1.0000     0. 
 -13   6 -39      3.93    3.03  0. 1.0000     0. 
 -12   6 -40      0.85    2.99  0. 1.0000     0. 
  -1   7  42     50.83    4.53  0. 1.0000     0. 
   2   7  36      0.45    2.79  0. 1.0000     0. 
   6   7 -28     55.91    4.22  0. 1.0000     0. 
   4   7 -34     -0.24    2.82  0. 1.0000     0. 
 -15   7 -39     16.46    3.40  0. 1.0000     0. 
   0   7 -41     11.56    3.53  0. 1.0000     0. 
  -2   7 -43     94.04    6.20  0. 1.0000     0. 
   6   8  27      3.26    2.32  0. 1.0000     0. 
   7   8 -28    195.71    9.34  0. 1.0000     0. 
   4   8 -37     48.95    4.55  0. 1.0000     0. 
   1   9  43     19.77    3.57  0. 1.0000     0. 
   2   9  41     -0.87    3.17  0. 1.0000     0. 
  10   9 -14     39.84    3.13  0. 1.0000     0. 
   6   9 -35     52.77    4.60  0. 1.0000     0. 
   3  10  41      4.93    3.16  0. 1.0000     0. 
   5  10  36      1.14    2.92  0. 1.0000     0. 
  11  10  -9     24.88    2.49  0. 1.0000     0. 
   4  10 -42     -4.23    3.41  0. 1.0000     0. 
   3  11  43      0.12    3.22  0. 1.0000     0. 
  11  11 -18      7.10    2.75  0. 1.0000     0. 
   6  11 -40     16.28    3.68  0. 1.0000     0. 
  11  12 -23      7.52    3.00  0. 1.0000     0. 
  10  12 -29     15.31    3.29  0. 1.0000     0. 
  11  13 -27      3.04    3.05  0. 1.0000     0. 
  10  13 -32     31.63    3.99  0. 1.0000     0. 
   8  13 -39     28.25    4.02  0. 1.0000     0. 
  11  14 -30      6.45    3.31  0. 1.0000     0. 
   9  14 -38      1.39    3.21  0. 1.0000     0. 
  -9  -1  18    147.46    7.01  0. 1.0000     0. 
 -11  -1  17     30.76    2.95  0. 1.0000     0. 
  -3  -1   6   2373.47   91.18  0. 1.0000     0. 
 -10   0  25      0.78    2.53  0. 1.0000     0. 
  -7   0  24    338.94   14.39  0. 1.0000     0. 
 -12   0  24     29.86    3.35  0. 1.0000     0. 
  -6   0  23      1.18    2.29  0. 1.0000     0. 
 -14   0  21     -0.07    2.59  0. 1.0000     0. 
  -4   0  20     -0.19    2.08  0. 1.0000     0. 
 -16   0  15     -0.79    2.42  0. 1.0000     0. 
 -17   0   6     28.08    2.62  0. 1.0000     0. 
 -17   0   5      0.33    1.86  0. 1.0000     0. 
 -17   0   4      0.52    1.85  0. 1.0000     0. 
 -17   0   3     -0.59    1.73  0. 1.0000     0. 
  -1   0 -11      0.43    1.65  0. 1.0000     0. 
  -3   0 -17      1.25    1.91  0. 1.0000     0. 
 -11   0 -19     -1.10    1.80  0. 1.0000     0. 
 -10   0 -20     16.70    2.18  0. 1.0000     0. 
  -9   1  30      2.63    2.69  0. 1.0000     0. 
 -11   1  30     31.14    3.76  0. 1.0000     0. 
 -15   1  26     14.44    3.23  0. 1.0000     0. 
  -3   1  24     30.49    3.18  0. 1.0000     0. 
 -17   1  21     51.52    4.32  0. 1.0000     0. 
  -1   1  19     74.66    4.27  0. 1.0000     0. 
 -16   1 -15     -0.66    1.51  0. 1.0000     0. 
  -2   1 -22     45.05    3.38  0. 1.0000     0. 
  -6   1 -26     18.90    2.62  0. 1.0000     0. 
  -8   1 -26     -1.02    2.09  0. 1.0000     0. 
  -8   2  34     44.86    4.16  0. 1.0000     0. 
 -12   2  34      7.65    3.11  0. 1.0000     0. 
 -15   2  31     -1.15    3.05  0. 1.0000     0. 
  -2   2  27    189.39    8.84  0. 1.0000     0. 
   0   2  22      0.50    2.09  0. 1.0000     0. 
 -19   2  21      6.68    3.25  0. 1.0000     0. 
 -20   2  15      0.63    2.84  0. 1.0000     0. 
   3   2 -11     58.31    3.46  0. 1.0000     0. 
   2   2 -17    103.29    5.19  0. 1.0000     0. 
 -17   2 -18      5.01    1.83  0. 1.0000     0. 
 -15   2 -23      5.57    2.13  0. 1.0000     0. 
  -2   2 -27      0.30    2.63  0. 1.0000     0. 
  -9   3  38      3.71    3.10  0. 1.0000     0. 
 -10   3  38      5.74    3.20  0. 1.0000     0. 
 -11   3  38     -1.38    3.31  0. 1.0000     0. 
  -7   3  37     -0.63    2.85  0. 1.0000     0. 
 -13   3  37      7.09    3.20  0. 1.0000     0. 
 -16   3  34     20.85    3.75  0. 1.0000     0. 
 -18   3  30      5.16    3.39  0. 1.0000     0. 
 -20   3  24      4.33    3.32  0. 1.0000     0. 
   1   3 -26     56.95    4.06  0. 1.0000     0. 
  -1   3 -30      4.87    2.69  0. 1.0000     0. 
 -10   3 -33      7.30    2.59  0. 1.0000     0. 
  -6   3 -34     12.74    3.19  0. 1.0000     0. 
  -7   3 -34     71.35    4.82  0. 1.0000     0. 
  -9   4  41      9.66    3.56  0. 1.0000     0. 
  -1   4  33     15.85    3.14  0. 1.0000     0. 
 -21   4  26      1.44    3.50  0. 1.0000     0. 
   6   4  -5    109.67    4.81  0. 1.0000     0. 
 -16   4 -29      2.26    2.44  0. 1.0000     0. 
  -8   4 -37     -1.02    2.77  0. 1.0000     0. 
  -7   5  43     62.13    4.96  0. 1.0000     0. 
   1   5  32    254.24   11.40  0. 1.0000     0. 
   4   5  23    177.91    8.08  0. 1.0000     0. 
   7   5  -7      0.79    1.53  0. 1.0000     0. 
   6   5 -18     63.01    3.91  0. 1.0000     0. 
   4   5 -27     37.80    3.58  0. 1.0000     0. 
   1   5 -34      0.36    2.78  0. 1.0000     0. 
  -1   5 -37     41.37    4.14  0. 1.0000     0. 
  -2   5 -38     45.13    4.32  0. 1.0000     0. 
 -10   5 -39      8.97    3.05  0. 1.0000     0. 
  -6   5 -40      4.46    3.17  0. 1.0000     0. 
  -7   5 -40      0.90    3.12  0. 1.0000     0. 
  -3   6  42     20.21    3.65  0. 1.0000     0. 
  -1   6  39     26.58    3.65  0. 1.0000     0. 
   8   6  -6    347.38   13.88  0. 1.0000     0. 
   6   6 -24    222.01   10.04  0. 1.0000     0. 
   4   6 -31     93.30    5.57  0. 1.0000     0. 
 -14   6 -38     -0.32    2.77  0. 1.0000     0. 
  -4   6 -42      7.21    3.34  0. 1.0000     0. 
  -9   6 -42     23.89    3.79  0. 1.0000     0. 
   0   7  40     32.34    3.95  0. 1.0000     0. 
   1   7  38      0.53    2.96  0. 1.0000     0. 
   8   7 -18     23.51    2.80  0. 1.0000     0. 
   7   7 -24    145.25    7.28  0. 1.0000     0. 
   1   7 -40     -0.23    3.24  0. 1.0000     0. 
 -10   7 -44     11.81    3.54  0. 1.0000     0. 
  -6   7 -45     39.78    4.60  0. 1.0000     0. 
  -1   8  44      2.98    3.25  0. 1.0000     0. 
   9   8 -17    110.48    5.67  0. 1.0000     0. 
   6   8 -32      8.29    3.04  0. 1.0000     0. 
   2   8 -41     -0.74    3.26  0. 1.0000     0. 
   4   9  36      0.62    2.88  0. 1.0000     0. 
   6   9  30     64.92    4.49  0. 1.0000     0. 
   8   9 -28     12.97    3.01  0. 1.0000     0. 
   7   9 -32      0.41    3.01  0. 1.0000     0. 
   4   9 -40     34.47    4.37  0. 1.0000     0. 
   3   9 -42      4.90    3.38  0. 1.0000     0. 
   2  10  43     -1.22    3.21  0. 1.0000     0. 
   8  10  25     22.82    2.98  0. 1.0000     0. 
   9  10  20      9.51    2.25  0. 1.0000     0. 
  11  10   1      9.18    1.08  0. 1.0000     0. 
  10  10 -21     38.57    3.50  0. 1.0000     0. 
   9  10 -27     93.95    5.69  0. 1.0000     0. 
   7  10 -35     43.20    4.35  0. 1.0000     0. 
   6  10 -38      1.27    3.33  0. 1.0000     0. 
   3  10 -44     -0.12    3.33  0. 1.0000     0. 
   5  11  38     -0.99    3.05  0. 1.0000     0. 
   5  12  40      2.48    3.16  0. 1.0000     0. 
   8  12 -37     -1.32    3.20  0. 1.0000     0. 
   7  12 -40     30.44    4.12  0. 1.0000     0. 
   9  13 -36     81.77    5.84  0. 1.0000     0. 
  11  15 -33     15.37    3.63  0. 1.0000     0. 
  10  15 -37     38.60    4.46  0. 1.0000     0. 
 -13  -1  13     25.57    2.70  0. 1.0000     0. 
 -14  -1   9     31.38    2.69  0. 1.0000     0. 
  -5  -1 -12     33.80    2.22  0. 1.0000     0. 
  -8  -1 -14    332.38   13.37  0. 1.0000     0. 
  -2   0 -15      0.11    2.11  0. 1.0000     0. 
 -13   0 -16     11.64    1.70  0. 1.0000     0. 
  -4   0 -19     -0.05    1.76  0. 1.0000     0. 
  -7   0 -21     -0.45    1.86  0. 1.0000     0. 
  -8   0 -21     -1.67    1.88  0. 1.0000     0. 
  -7   1  29      1.67    2.64  0. 1.0000     0. 
 -12   1  29      0.56    2.85  0. 1.0000     0. 
  -6   1  28    225.71   10.25  0. 1.0000     0. 
  -5   1  27    289.56   12.64  0. 1.0000     0. 
 -18   1  16      5.24    2.85  0. 1.0000     0. 
   0   1 -17    134.15    6.31  0. 1.0000     0. 
  -1   1 -20     29.80    2.74  0. 1.0000     0. 
 -13   1 -22     16.10    2.32  0. 1.0000     0. 
  -9   1 -26     92.51    5.01  0. 1.0000     0. 
  -9   2  34      0.34    2.86  0. 1.0000     0. 
 -11   2  34     40.03    4.00  0. 1.0000     0. 
 -13   2  33     55.45    4.60  0. 1.0000     0. 
 -14   2  32      2.70    3.07  0. 1.0000     0. 
 -17   2  27     17.12    3.61  0. 1.0000     0. 
   2   2  14    684.36   26.87  0. 1.0000     0. 
   1   2 -21      2.49    2.19  0. 1.0000     0. 
 -14   2 -25     12.69    2.38  0. 1.0000     0. 
  -5   2 -30     29.53    3.31  0. 1.0000     0. 
  -6   3  36     47.41    4.20  0. 1.0000     0. 
 -14   3  36     -0.57    3.16  0. 1.0000     0. 
 -15   3  35      3.99    3.26  0. 1.0000     0. 
  -4   3  34     -0.09    2.87  0. 1.0000     0. 
 -17   3  32     29.79    4.02  0. 1.0000     0. 
  -2   3  31      9.85    2.76  0. 1.0000     0. 
  -1   3  29     46.12    3.81  0. 1.0000     0. 
 -19   3  27      7.51    3.48  0. 1.0000     0. 
 -21   3  18     16.66    3.54  0. 1.0000     0. 
   3   3 -20     43.19    3.24  0. 1.0000     0. 
 -17   3 -23      2.18    2.11  0. 1.0000     0. 
 -14   3 -29     41.70    3.56  0. 1.0000     0. 
  -8   3 -34     24.90    3.18  0. 1.0000     0. 
 -10   4  41     60.91    4.91  0. 1.0000     0. 
  -7   4  40     23.58    3.77  0. 1.0000     0. 
  -3   4  36     38.82    3.82  0. 1.0000     0. 
 -20   4  29     14.48    3.76  0. 1.0000     0. 
   3   4  22     75.44    4.31  0. 1.0000     0. 
   5   4  12      8.45    1.56  0. 1.0000     0. 
   6   4  -6    164.98    6.91  0. 1.0000     0. 
   4   4 -22      0.74    2.46  0. 1.0000     0. 
 -17   4 -27     10.08    2.49  0. 1.0000     0. 
 -15   4 -31      1.90    2.39  0. 1.0000     0. 
  -1   4 -34     20.53    3.25  0. 1.0000     0. 
  -2   4 -35    146.71    7.54  0. 1.0000     0. 
  -3   4 -36     68.08    4.84  0. 1.0000     0. 
  -5   4 -37    213.31   10.30  0. 1.0000     0. 
  -9   4 -37      8.91    2.96  0. 1.0000     0. 
  -3   5  39     18.98    3.46  0. 1.0000     0. 
   0   5  34     69.11    4.78  0. 1.0000     0. 
   7   5  -8    218.26    9.05  0. 1.0000     0. 
   3   5 -30     29.35    3.38  0. 1.0000     0. 
 -15   5 -34     16.46    3.04  0. 1.0000     0. 
   0   5 -36     23.79    3.47  0. 1.0000     0. 
  -3   5 -39     26.68    3.86  0. 1.0000     0. 
  -5   5 -40     11.16    3.30  0. 1.0000     0. 
  -8   5 -40     -0.51    3.09  0. 1.0000     0. 
  -4   6  43      2.58    3.17  0. 1.0000     0. 
   0   6  37     15.52    3.39  0. 1.0000     0. 
   1   6  35      7.19    2.78  0. 1.0000     0. 
   3   6  30     13.90    2.81  0. 1.0000     0. 
   8   6   0     12.48    1.01  0. 1.0000     0. 
   8   6  -7      8.40    1.67  0. 1.0000     0. 
   5   6 -28     36.56    3.52  0. 1.0000     0. 
   0   6 -39     -0.61    3.39  0. 1.0000     0. 
  -1   6 -40      3.23    3.17  0. 1.0000     0. 
  -2   6 -41     -0.18    3.15  0. 1.0000     0. 
  -2   7  43     20.86    3.37  0. 1.0000     0. 
   5   7  27     -0.37    2.13  0. 1.0000     0. 
   6   7  23     11.67    2.44  0. 1.0000     0. 
   5   7 -32     90.33    5.56  0. 1.0000     0. 
  -5   7 -45      3.86    3.46  0. 1.0000     0. 
  -7   7 -45     30.20    4.03  0. 1.0000     0. 
  -8   7 -45     58.36    5.16  0. 1.0000     0. 
   3   8  36      5.59    2.99  0. 1.0000     0. 
   8   8 -24      2.17    2.57  0. 1.0000     0. 
   0   8 -44      0.80    3.57  0. 1.0000     0. 
  -1   8 -45     20.45    3.89  0. 1.0000     0. 
   5   9  33      0.04    2.83  0. 1.0000     0. 
   7   9  26    106.31    5.69  0. 1.0000     0. 
  10   9 -15      0.68    2.26  0. 1.0000     0. 
   9   9 -23      3.85    2.58  0. 1.0000     0. 
   1   9 -45      1.15    3.43  0. 1.0000     0. 
   7  10  29     11.08    2.88  0. 1.0000     0. 
  11  10 -10     18.32    2.37  0. 1.0000     0. 
   6  11  35     47.04    4.20  0. 1.0000     0. 
  11  11 -19     -0.55    2.62  0. 1.0000     0. 
  10  11 -26      5.03    2.89  0. 1.0000     0. 
   9  11 -31     44.74    4.33  0. 1.0000     0. 
   7  11 -38     49.08    4.71  0. 1.0000     0. 
   9  12 -34      2.82    3.12  0. 1.0000     0. 
  10  14 -35     27.95    4.17  0. 1.0000     0. 
  -8  -1  17    354.93   14.71  0. 1.0000     0. 
 -10  -1  17    241.28   10.49  0. 1.0000     0. 
  -6  -1  15     12.09    2.11  0. 1.0000     0. 
 -12  -1  15     92.19    4.97  0. 1.0000     0. 
  -5  -1  13    156.72    6.97  0. 1.0000     0. 
 -14  -1   8      3.14    1.92  0. 1.0000     0. 
  -4  -1 -10    103.09    4.67  0. 1.0000     0. 
 -10  -1 -13     26.59    1.97  0. 1.0000     0. 
  -7  -1 -14    660.53   25.88  0. 1.0000     0. 
  -8   0  24    155.45    7.53  0. 1.0000     0. 
 -11   0  24     10.96    2.76  0. 1.0000     0. 
 -13   0  22    179.16    8.58  0. 1.0000     0. 
 -15   0  18     12.91    2.81  0. 1.0000     0. 
  -1   0  10   2063.71   79.48  0. 1.0000     0. 
 -12   0 -18     63.22    3.50  0. 1.0000     0. 
  -6   0 -21     -0.82    1.87  0. 1.0000     0. 
  -9   0 -21     -0.89    1.84  0. 1.0000     0. 
 -13   1  28     97.29    5.80  0. 1.0000     0. 
 -14   1  27     20.06    3.39  0. 1.0000     0. 
 -16   1  23     83.70    5.31  0. 1.0000     0. 
 -17   1  20    216.04   10.18  0. 1.0000     0. 
   0   1  15     68.42    3.87  0. 1.0000     0. 
   1   1 -13     52.49    3.17  0. 1.0000     0. 
 -15   1 -18     45.85    2.96  0. 1.0000     0. 
  -3   1 -24    139.86    6.77  0. 1.0000     0. 
  -4   1 -25     48.78    3.59  0. 1.0000     0. 
  -7   2  33     10.07    3.01  0. 1.0000     0. 
  -4   2  30     10.42    2.89  0. 1.0000     0. 
 -16   2  29      3.41    3.12  0. 1.0000     0. 
 -18   2  24      6.74    3.29  0. 1.0000     0. 
 -19   2  20     47.95    4.32  0. 1.0000     0. 
 -20   2  14     -2.06    2.84  0. 1.0000     0. 
 -16   2 -21      0.36    1.91  0. 1.0000     0. 
  -1   2 -26      2.40    2.61  0. 1.0000     0. 
 -12   2 -28     22.61    2.76  0. 1.0000     0. 
 -11   2 -29     83.36    4.91  0. 1.0000     0. 
  -8   3  37     30.23    3.92  0. 1.0000     0. 
 -12   3  37      1.47    3.08  0. 1.0000     0. 
  -5   3  35     94.30    5.63  0. 1.0000     0. 
 -20   3  23      0.33    3.22  0. 1.0000     0. 
   4   3 -15    217.08    9.36  0. 1.0000     0. 
 -19   3 -17      7.99    1.93  0. 1.0000     0. 
   2   3 -24    235.03   10.39  0. 1.0000     0. 
  -5   3 -34      3.14    2.90  0. 1.0000     0. 
  -9   3 -34      7.89    2.64  0. 1.0000     0. 
  -6   4  39      5.14    3.01  0. 1.0000     0. 
  -4   4  37     49.91    4.24  0. 1.0000     0. 
   1   4  28    319.29   13.70  0. 1.0000     0. 
 -21   4  25      5.47    3.52  0. 1.0000     0. 
 -22   4  20      9.69    3.58  0. 1.0000     0. 
   3   4 -26      3.10    2.57  0. 1.0000     0. 
   1   4 -31      2.13    2.63  0. 1.0000     0. 
 -13   4 -34     -0.30    2.39  0. 1.0000     0. 
 -11   4 -36      2.97    2.69  0. 1.0000     0. 
  -6   5  42      2.97    3.14  0. 1.0000     0. 
  -5   5  41      5.23    3.12  0. 1.0000     0. 
  -4   5  40     49.46    4.40  0. 1.0000     0. 
   2   5  29     88.87    5.11  0. 1.0000     0. 
 -13   5 -37      1.44    2.74  0. 1.0000     0. 
 -12   5 -38     16.94    3.24  0. 1.0000     0. 
  -9   5 -40     29.71    3.71  0. 1.0000     0. 
   5   6  23     34.43    3.03  0. 1.0000     0. 
   7   6 -19    227.92   10.09  0. 1.0000     0. 
   3   6 -34      1.89    3.03  0. 1.0000     0. 
   2   6 -36      6.68    3.25  0. 1.0000     0. 
 -15   6 -37      1.21    2.77  0. 1.0000     0. 
  -3   6 -42     11.71    3.39  0. 1.0000     0. 
 -10   6 -42     -1.68    3.05  0. 1.0000     0. 
  -6   6 -43      8.08    3.39  0. 1.0000     0. 
  -7   6 -43     -1.11    3.43  0. 1.0000     0. 
  -3   7  44      2.45    3.34  0. 1.0000     0. 
   3   7  33    140.39    7.20  0. 1.0000     0. 
   4   7  30     35.29    3.38  0. 1.0000     0. 
   7   7  18      8.09    2.00  0. 1.0000     0. 
   6   7 -29     16.67    3.24  0. 1.0000     0. 
   4   7 -35    164.73    8.35  0. 1.0000     0. 
   3   7 -37    173.05    8.88  0. 1.0000     0. 
 -16   7 -38     -1.21    2.84  0. 1.0000     0. 
   2   7 -39      9.22    3.71  0. 1.0000     0. 
 -13   7 -42     10.94    3.41  0. 1.0000     0. 
  -1   7 -43      1.49    3.28  0. 1.0000     0. 
 -12   7 -43     12.54    3.55  0. 1.0000     0. 
   0   8  42     29.79    3.85  0. 1.0000     0. 
   2   8  38      7.13    3.10  0. 1.0000     0. 
   4   8  33      0.07    2.59  0. 1.0000     0. 
   5   8  30     90.49    5.31  0. 1.0000     0. 
   8   8  17     92.16    4.58  0. 1.0000     0. 
   7   8 -29      5.46    2.89  0. 1.0000     0. 
   4   8 -38     35.26    4.15  0. 1.0000     0. 
   3   8 -40     21.88    3.80  0. 1.0000     0. 
   1   8 -43     21.52    3.83  0. 1.0000     0. 
  -2   8 -46     71.20    5.51  0. 1.0000     0. 
   2   9 -44      3.25    3.62  0. 1.0000     0. 
   4  10  38      3.36    3.02  0. 1.0000     0. 
  10  10 -22     36.11    3.52  0. 1.0000     0. 
   8  10 -32     -0.81    3.06  0. 1.0000     0. 
   4  10 -43     20.88    3.88  0. 1.0000     0. 
   8  11 -35      4.09    3.07  0. 1.0000     0. 
  11  12 -24      1.92    2.84  0. 1.0000     0. 
  10  12 -30    105.53    6.36  0. 1.0000     0. 
  11  13 -28      6.60    3.14  0. 1.0000     0. 
   8  13 -40     13.71    3.57  0. 1.0000     0. 
  11  14 -31     -0.38    3.22  0. 1.0000     0. 
   9  14 -39     30.90    4.27  0. 1.0000     0. 
  -9  -1  17    187.91    8.42  0. 1.0000     0. 
  -7  -1  16    401.46   16.36  0. 1.0000     0. 
 -11  -1  16      2.37    2.20  0. 1.0000     0. 
  -4  -1  10     79.78    4.01  0. 1.0000     0. 
  -3  -1   5     76.35    3.49  0. 1.0000     0. 
  -3  -1  -6     51.77    2.49  0. 1.0000     0. 
  -9  -1 -14      7.78    1.61  0. 1.0000     0. 
 -10   0  24    210.57    9.66  0. 1.0000     0. 
 -12   0  23      2.07    2.48  0. 1.0000     0. 
  -5   0  21     -1.51    2.19  0. 1.0000     0. 
 -14   0  20    233.04   10.55  0. 1.0000     0. 
  -3   0  17     -1.52    2.12  0. 1.0000     0. 
  -2   0  14    765.45   30.05  0. 1.0000     0. 
 -16   0  14      0.16    2.46  0. 1.0000     0. 
 -14   0 -14     18.13    1.77  0. 1.0000     0. 
  -8   1  29      9.40    2.82  0. 1.0000     0. 
 -11   1  29      3.24    2.87  0. 1.0000     0. 
  -4   1  25     19.35    2.82  0. 1.0000     0. 
 -15   1  25     23.49    3.43  0. 1.0000     0. 
  -2   1  21      0.77    2.08  0. 1.0000     0. 
 -18   1  15     30.71    3.42  0. 1.0000     0. 
   1   1  10      0.96    1.64  0. 1.0000     0. 
  -5   1 -26     24.51    2.91  0. 1.0000     0. 
 -12   2  33     93.01    5.79  0. 1.0000     0. 
  -6   2  32     94.15    5.50  0. 1.0000     0. 
  -5   2  31      7.04    2.73  0. 1.0000     0. 
  -1   2  24     32.16    3.00  0. 1.0000     0. 
   1   2  18    140.34    6.47  0. 1.0000     0. 
 -20   2  13     17.33    3.09  0. 1.0000     0. 
 -18   2 -15     12.85    1.83  0. 1.0000     0. 
   0   2 -24     63.49    4.09  0. 1.0000     0. 
  -3   2 -29     12.38    2.79  0. 1.0000     0. 
  -7   2 -31     52.33    3.92  0. 1.0000     0. 
  -9   3  37     -1.79    3.16  0. 1.0000     0. 
 -11   3  37      0.87    3.22  0. 1.0000     0. 
 -16   3  33     10.20    3.55  0. 1.0000     0. 
 -18   3  29      3.98    3.38  0. 1.0000     0. 
 -21   3  17     -0.80    3.22  0. 1.0000     0. 
   3   3  16      0.48    1.78  0. 1.0000     0. 
   0   3 -29      0.22    2.67  0. 1.0000     0. 
  -2   3 -32     40.74    3.73  0. 1.0000     0. 
 -12   3 -32      0.38    2.42  0. 1.0000     0. 
  -3   3 -33      3.38    2.77  0. 1.0000     0. 
  -8   4  40      1.71    3.27  0. 1.0000     0. 
  -5   4  38     -0.22    2.96  0. 1.0000     0. 
  -2   4  34      4.53    2.78  0. 1.0000     0. 
   2   4  25     86.12    4.84  0. 1.0000     0. 
   6   4  -7    564.55   22.13  0. 1.0000     0. 
 -19   4 -22     -1.19    2.05  0. 1.0000     0. 
   2   4 -29     80.41    5.16  0. 1.0000     0. 
   0   4 -33    125.97    6.79  0. 1.0000     0. 
   3   5  26      5.79    2.53  0. 1.0000     0. 
 -22   5  26     17.77    4.17  0. 1.0000     0. 
   5   5  18    671.21   26.52  0. 1.0000     0. 
   7   5  -9    522.01   20.65  0. 1.0000     0. 
   6   5 -19      5.49    2.34  0. 1.0000     0. 
   5   5 -24    268.79   11.64  0. 1.0000     0. 
   2   5 -33     16.43    3.20  0. 1.0000     0. 
 -11   5 -39      5.50    2.94  0. 1.0000     0. 
  -4   5 -40      8.22    3.21  0. 1.0000     0. 
   8   6  -8    361.19   14.52  0. 1.0000     0. 
   1   6 -38      2.68    3.51  0. 1.0000     0. 
  -5   6 -43     -0.76    3.24  0. 1.0000     0. 
  -8   6 -43     85.16    5.88  0. 1.0000     0. 
  -1   7  41     10.82    3.41  0. 1.0000     0. 
   8   7 -19    192.34    8.79  0. 1.0000     0. 
   7   7 -25     52.53    3.99  0. 1.0000     0. 
 -14   7 -41      5.69    3.22  0. 1.0000     0. 
   0   7 -42      7.13    3.41  0. 1.0000     0. 
  -2   7 -44     71.05    5.38  0. 1.0000     0. 
  -4   7 -45      4.11    3.38  0. 1.0000     0. 
   1   8  40     17.53    3.65  0. 1.0000     0. 
   9   8 -18     18.52    2.69  0. 1.0000     0. 
   6   8 -33      3.63    2.94  0. 1.0000     0. 
   0   9  44     -0.87    3.48  0. 1.0000     0. 
   3   9  38     -1.45    3.11  0. 1.0000     0. 
  10   9 -16     66.22    4.11  0. 1.0000     0. 
   8   9 -29      0.18    2.79  0. 1.0000     0. 
   6   9 -36     14.05    3.50  0. 1.0000     0. 
  11  10 -11      0.41    1.99  0. 1.0000     0. 
   9  10 -28    125.45    6.86  0. 1.0000     0. 
   4  11  40     38.64    4.12  0. 1.0000     0. 
   6  11 -41     20.20    3.70  0. 1.0000     0. 
   4  12  42      1.58    3.37  0. 1.0000     0. 
   8  12 -38     34.65    4.16  0. 1.0000     0. 
  10  13 -33      1.38    3.33  0. 1.0000     0. 
   9  13 -37     18.27    3.69  0. 1.0000     0. 
  11  15 -34      0.85    3.47  0. 1.0000     0. 
  10  15 -38      3.44    3.69  0. 1.0000     0. 
 -13  -1  12    240.48   10.33  0. 1.0000     0. 
 -14  -1   7     -0.93    1.76  0. 1.0000     0. 
 -12  -1 -10     30.53    1.82  0. 1.0000     0. 
 -11  -1 -12    239.15    9.69  0. 1.0000     0. 
  -6   0  22    160.70    7.59  0. 1.0000     0. 
  -4   0  19     -0.19    2.02  0. 1.0000     0. 
  -1   0 -12   1318.64   51.04  0. 1.0000     0. 
  -3   0 -18    129.97    6.06  0. 1.0000     0. 
  -9   1  29      7.64    2.91  0. 1.0000     0. 
  -7   1  28    101.91    5.75  0. 1.0000     0. 
  -3   1  23    114.53    5.79  0. 1.0000     0. 
 -11   1 -25      9.47    2.23  0. 1.0000     0. 
  -7   1 -27    144.82    7.00  0. 1.0000     0. 
  -8   2  33     43.29    3.96  0. 1.0000     0. 
 -11   2  33     18.33    3.67  0. 1.0000     0. 
 -13   2  32      7.78    3.04  0. 1.0000     0. 
 -14   2  31     -0.13    2.93  0. 1.0000     0. 
 -15   2  30      7.55    3.18  0. 1.0000     0. 
  -3   2  28    140.61    7.07  0. 1.0000     0. 
  -2   2  26    341.96   14.44  0. 1.0000     0. 
 -17   2  26      4.33    3.26  0. 1.0000     0. 
   3   2   7    559.19   21.69  0. 1.0000     0. 
   3   2 -12    227.79    9.57  0. 1.0000     0. 
   2   2 -18     38.30    3.18  0. 1.0000     0. 
  -2   2 -28     26.19    3.10  0. 1.0000     0. 
  -6   2 -31     22.96    3.06  0. 1.0000     0. 
  -8   2 -31     11.61    2.85  0. 1.0000     0. 
 -10   3  37     39.52    4.21  0. 1.0000     0. 
  -7   3  36     23.88    3.66  0. 1.0000     0. 
 -13   3  36     12.33    3.42  0. 1.0000     0. 
 -15   3  34     10.43    3.43  0. 1.0000     0. 
  -3   3  32     -0.66    2.63  0. 1.0000     0. 
 -17   3  31     23.85    3.93  0. 1.0000     0. 
   0   3  26    119.40    6.01  0. 1.0000     0. 
 -19   3  26      0.04    3.23  0. 1.0000     0. 
   4   3  10    355.83   14.10  0. 1.0000     0. 
   3   3 -21    148.84    7.04  0. 1.0000     0. 
   1   3 -27     15.51    2.83  0. 1.0000     0. 
  -1   3 -31     16.00    3.00  0. 1.0000     0. 
 -13   3 -31      5.83    2.57  0. 1.0000     0. 
 -11   3 -33     19.54    3.04  0. 1.0000     0. 
  -9   4  40     37.23    4.12  0. 1.0000     0. 
  -1   4  32     17.86    3.15  0. 1.0000     0. 
 -19   4  31      0.53    3.47  0. 1.0000     0. 
 -20   4  28      1.33    3.51  0. 1.0000     0. 
 -22   4  19     -0.80    3.38  0. 1.0000     0. 
   4   4 -23     94.41    5.25  0. 1.0000     0. 
 -18   4 -25     26.38    3.02  0. 1.0000     0. 
 -14   4 -33      2.91    2.51  0. 1.0000     0. 
 -10   4 -37      4.15    2.69  0. 1.0000     0. 
  -6   4 -38      4.68    3.06  0. 1.0000     0. 
  -7   4 -38     15.14    3.40  0. 1.0000     0. 
  -7   5  42      1.78    3.15  0. 1.0000     0. 
  -2   5  37      2.30    3.05  0. 1.0000     0. 
   4   5 -28     47.30    3.94  0. 1.0000     0. 
 -17   5 -31      7.90    2.62  0. 1.0000     0. 
   1   5 -35     15.46    3.27  0. 1.0000     0. 
 -14   5 -36      4.73    2.73  0. 1.0000     0. 
  -1   5 -38     10.20    3.26  0. 1.0000     0. 
  -2   5 -39      0.01    3.20  0. 1.0000     0. 
  -3   6  41     19.51    3.55  0. 1.0000     0. 
   2   6  32     71.89    4.68  0. 1.0000     0. 
   6   6  18     83.32    4.33  0. 1.0000     0. 
   7   6  12     53.69    2.86  0. 1.0000     0. 
   8   6  -9    399.06   16.02  0. 1.0000     0. 
   6   6 -25    251.03   11.20  0. 1.0000     0. 
   5   6 -29      4.77    2.98  0. 1.0000     0. 
   4   6 -32    126.77    6.89  0. 1.0000     0. 
 -17   6 -34      0.95    2.61  0. 1.0000     0. 
 -13   6 -40     23.31    3.69  0. 1.0000     0. 
 -12   6 -41     18.82    3.64  0. 1.0000     0. 
  -4   6 -43     44.41    4.60  0. 1.0000     0. 
  -9   6 -43     15.56    3.50  0. 1.0000     0. 
   0   7  39      0.01    2.93  0. 1.0000     0. 
   2   7  35      3.01    2.82  0. 1.0000     0. 
 -15   7 -40      2.46    2.93  0. 1.0000     0. 
   1   7 -41     12.34    3.40  0. 1.0000     0. 
   7   8  22     24.22    2.69  0. 1.0000     0. 
   8   8 -25      1.36    2.34  0. 1.0000     0. 
   5   8 -36      1.16    2.98  0. 1.0000     0. 
   2   8 -42     -1.47    3.35  0. 1.0000     0. 
   1   9  42     11.03    3.35  0. 1.0000     0. 
   2   9  40      0.96    3.13  0. 1.0000     0. 
   8   9  21      1.95    2.07  0. 1.0000     0. 
   7   9 -33     66.30    5.07  0. 1.0000     0. 
   4   9 -41     32.14    4.16  0. 1.0000     0. 
   3   9 -43      8.32    3.51  0. 1.0000     0. 
   1  10  44     44.46    4.53  0. 1.0000     0. 
   3  10  40      4.41    3.18  0. 1.0000     0. 
   5  10  35     25.63    3.58  0. 1.0000     0. 
   6  10  32     42.89    3.94  0. 1.0000     0. 
  10  10  13     61.05    3.16  0. 1.0000     0. 
  11  10 -12     -0.10    2.10  0. 1.0000     0. 
   7  10 -36     -1.75    3.22  0. 1.0000     0. 
   6  10 -39     16.29    3.78  0. 1.0000     0. 
   2  11  44     48.12    4.71  0. 1.0000     0. 
   3  11  42      5.59    3.23  0. 1.0000     0. 
  11  11 -20     15.34    2.99  0. 1.0000     0. 
  10  11 -27     11.15    3.10  0. 1.0000     0. 
   9  11 -32      5.54    3.09  0. 1.0000     0. 
  11  12 -25      3.26    2.95  0. 1.0000     0. 
   7  12 -41      7.63    3.48  0. 1.0000     0. 
  10  14 -36      6.99    3.51  0. 1.0000     0. 
 -10  -1  16     18.47    2.54  0. 1.0000     0. 
  -6  -1  14    259.40   10.86  0. 1.0000     0. 
 -12  -1  14     13.09    2.36  0. 1.0000     0. 
 -14  -1   6     29.10    2.41  0. 1.0000     0. 
 -14  -1  -1      1.10    1.07  0. 1.0000     0. 
  -6  -1 -14    719.63   28.13  0. 1.0000     0. 
 -11   0  23      1.18    2.48  0. 1.0000     0. 
 -13   0  21     -0.95    2.59  0. 1.0000     0. 
 -15   0  17     -1.65    2.49  0. 1.0000     0. 
 -16   0  13     -0.81    2.35  0. 1.0000     0. 
  -2   0 -16     83.77    4.37  0. 1.0000     0. 
 -12   1  28      1.00    2.89  0. 1.0000     0. 
  -6   1  27      2.58    2.61  0. 1.0000     0. 
 -13   1  27      0.45    2.78  0. 1.0000     0. 
  -5   1  26     29.35    3.27  0. 1.0000     0. 
 -14   1  26     48.13    4.12  0. 1.0000     0. 
 -16   1  22      0.34    2.78  0. 1.0000     0. 
 -17   1  19      1.29    2.53  0. 1.0000     0. 
  -1   1  18     26.90    2.70  0. 1.0000     0. 
   1   1 -14    365.26   14.83  0. 1.0000     0. 
   0   1 -18    165.20    7.48  0. 1.0000     0. 
  -1   1 -21    362.72   14.99  0. 1.0000     0. 
  -2   1 -23     61.26    3.89  0. 1.0000     0. 
 -12   1 -24     14.74    2.32  0. 1.0000     0. 
 -10   1 -26     36.49    3.03  0. 1.0000     0. 
  -6   1 -27     85.26    4.84  0. 1.0000     0. 
  -8   1 -27     13.24    2.32  0. 1.0000     0. 
  -9   2  33     10.08    3.06  0. 1.0000     0. 
 -16   2  28      2.01    3.09  0. 1.0000     0. 
 -18   2  23      1.89    3.15  0. 1.0000     0. 
   0   2  21    500.87   20.22  0. 1.0000     0. 
 -19   2  19     -0.47    2.95  0. 1.0000     0. 
 -20   2  12      2.09    2.78  0. 1.0000     0. 
   1   2 -22    680.05   27.16  0. 1.0000     0. 
  -5   2 -31      0.33    2.52  0. 1.0000     0. 
  -9   2 -31     23.36    3.01  0. 1.0000     0. 
  -6   3  35     79.36    5.15  0. 1.0000     0. 
 -14   3  35     -0.57    3.09  0. 1.0000     0. 
  -4   3  33      3.62    2.71  0. 1.0000     0. 
  -2   3  30      0.99    2.67  0. 1.0000     0. 
  -1   3  28     53.23    3.96  0. 1.0000     0. 
 -20   3  22     15.77    3.64  0. 1.0000     0. 
 -21   3  16      2.96    3.15  0. 1.0000     0. 
   4   3 -16     24.73    2.59  0. 1.0000     0. 
 -16   3 -26     -1.36    2.22  0. 1.0000     0. 
 -15   3 -28      0.63    2.26  0. 1.0000     0. 
 -10   3 -34      4.85    2.59  0. 1.0000     0. 
  -6   3 -35    215.56   10.23  0. 1.0000     0. 
  -7   3 -35     99.58    5.88  0. 1.0000     0. 
  -8   3 -35    116.45    6.45  0. 1.0000     0. 
 -10   4  40     15.31    3.52  0. 1.0000     0. 
  -7   4  39     48.36    4.42  0. 1.0000     0. 
  -3   4  35     66.49    4.67  0. 1.0000     0. 
 -21   4  24      3.74    3.45  0. 1.0000     0. 
   4   4  17     80.57    4.16  0. 1.0000     0. 
   6   4  -8     84.84    4.09  0. 1.0000     0. 
  -1   4 -35    155.73    7.93  0. 1.0000     0. 
  -2   4 -36     99.41    5.97  0. 1.0000     0. 
  -3   4 -37     70.11    5.06  0. 1.0000     0. 
  -5   4 -38     34.22    3.93  0. 1.0000     0. 
  -8   4 -38      5.64    2.95  0. 1.0000     0. 
   1   5  31    832.04   33.33  0. 1.0000     0. 
   4   5  22     21.57    2.59  0. 1.0000     0. 
   6   5  12     11.90    1.62  0. 1.0000     0. 
   7   5 -10      1.14    1.69  0. 1.0000     0. 
   3   5 -31     66.87    4.63  0. 1.0000     0. 
 -16   5 -33      1.96    2.54  0. 1.0000     0. 
   0   5 -37     49.96    4.30  0. 1.0000     0. 
  -3   5 -40      2.68    3.37  0. 1.0000     0. 
 -10   5 -40     18.13    3.39  0. 1.0000     0. 
  -6   5 -41     13.52    3.58  0. 1.0000     0. 
  -7   5 -41     -1.03    3.01  0. 1.0000     0. 
  -8   5 -41      8.21    3.31  0. 1.0000     0. 
  -5   6  43      2.85    3.44  0. 1.0000     0. 
  -4   6  42      2.73    3.39  0. 1.0000     0. 
   4   6  26     13.18    2.57  0. 1.0000     0. 
   7   6 -20      9.35    2.62  0. 1.0000     0. 
 -16   6 -36      0.44    2.66  0. 1.0000     0. 
 -14   6 -39     36.40    4.03  0. 1.0000     0. 
   0   6 -40     -1.84    3.34  0. 1.0000     0. 
  -1   6 -41      7.65    3.54  0. 1.0000     0. 
  -2   6 -42      3.89    3.47  0. 1.0000     0. 
   1   7  37     18.77    3.37  0. 1.0000     0. 
   8   7  11    280.29   11.21  0. 1.0000     0. 
   5   7 -33     73.94    5.09  0. 1.0000     0. 
   3   7 -38     22.59    3.75  0. 1.0000     0. 
  -1   8  43     25.57    3.78  0. 1.0000     0. 
   3   8  35     31.59    3.67  0. 1.0000     0. 
   6   8  26     42.16    3.42  0. 1.0000     0. 
   7   8 -30     21.11    3.36  0. 1.0000     0. 
   0   8 -45      0.70    3.53  0. 1.0000     0. 
  -1   8 -46      7.98    3.70  0. 1.0000     0. 
   4   9  35     45.04    4.14  0. 1.0000     0. 
   6   9  29      3.22    2.60  0. 1.0000     0. 
   2  10  42     31.15    4.05  0. 1.0000     0. 
  10  10 -23     37.80    3.38  0. 1.0000     0. 
   8  10 -33     65.67    5.02  0. 1.0000     0. 
   5  11  37     16.60    3.46  0. 1.0000     0. 
   7  11  31     39.48    3.79  0. 1.0000     0. 
   8  11 -36     82.00    5.64  0. 1.0000     0. 
   7  11 -39     12.44    3.57  0. 1.0000     0. 
   5  12  39      2.91    3.24  0. 1.0000     0. 
   9  12 -35      5.43    3.17  0. 1.0000     0. 
  11  13 -29      7.50    3.24  0. 1.0000     0. 
  11  14 -32     93.09    6.07  0. 1.0000     0. 
  -9  -1  16     37.09    3.07  0. 1.0000     0. 
  -7  -1  15    107.14    5.26  0. 1.0000     0. 
 -11  -1  15      1.16    2.17  0. 1.0000     0. 
  -5  -1  12     87.37    4.43  0. 1.0000     0. 
 -13  -1  11     20.14    2.37  0. 1.0000     0. 
 -14  -1   5      0.43    1.62  0. 1.0000     0. 
  -5  -1 -13    419.02   16.63  0. 1.0000     0. 
  -8   0  23      0.51    2.31  0. 1.0000     0. 
 -12   0  22     59.34    4.11  0. 1.0000     0. 
 -14   0  19      0.36    2.57  0. 1.0000     0. 
  -1   0   9      0.17    1.55  0. 1.0000     0. 
   0   0  -4    701.72   27.06  0. 1.0000     0. 
  -4   0 -20    158.96    7.20  0. 1.0000     0. 
 -11   0 -20     84.50    4.40  0. 1.0000     0. 
 -10   0 -21     -0.13    1.79  0. 1.0000     0. 
  -7   0 -22    246.28   10.57  0. 1.0000     0. 
  -8   0 -22     92.27    4.77  0. 1.0000     0. 
 -15   1  24     22.06    3.40  0. 1.0000     0. 
 -18   1  14     -0.74    2.50  0. 1.0000     0. 
 -17   1 -12      1.13    1.24  0. 1.0000     0. 
  -4   1 -26    171.37    8.04  0. 1.0000     0. 
  -7   2  32     73.10    4.83  0. 1.0000     0. 
  -4   2  29     39.99    3.67  0. 1.0000     0. 
 -20   2  -3      0.42    1.16  0. 1.0000     0. 
  -1   2 -27      6.64    2.59  0. 1.0000     0. 
  -8   3  36     -0.30    3.09  0. 1.0000     0. 
 -12   3  36     27.58    3.82  0. 1.0000     0. 
  -5   3  34      0.95    2.62  0. 1.0000     0. 
 -16   3  32     64.06    5.11  0. 1.0000     0. 
 -20   3 -13     45.80    2.71  0. 1.0000     0. 
   2   3 -25     58.43    4.19  0. 1.0000     0. 
  -5   3 -35    184.95    9.06  0. 1.0000     0. 
  -6   4  38     39.09    3.98  0. 1.0000     0. 
   3   4  21    112.08    5.53  0. 1.0000     0. 
 -22   4  18      3.14    3.39  0. 1.0000     0. 
   6   4  -9     31.02    2.31  0. 1.0000     0. 
   3   4 -27     14.05    2.94  0. 1.0000     0. 
 -16   4 -30     17.00    2.83  0. 1.0000     0. 
   1   4 -32     17.85    3.09  0. 1.0000     0. 
  -9   4 -38      1.72    2.68  0. 1.0000     0. 
  -8   5  42      2.47    3.00  0. 1.0000     0. 
  -6   5  41     43.86    4.25  0. 1.0000     0. 
  -3   5  38    146.41    7.66  0. 1.0000     0. 
   0   5  33    415.70   17.48  0. 1.0000     0. 
 -22   5  25      2.28    3.64  0. 1.0000     0. 
   5   5 -25      6.44    2.57  0. 1.0000     0. 
 -18   5 -29      9.58    2.70  0. 1.0000     0. 
 -15   5 -35      0.47    2.55  0. 1.0000     0. 
  -5   5 -41     22.42    4.05  0. 1.0000     0. 
   0   6  36      0.22    2.83  0. 1.0000     0. 
   1   6  34     96.09    5.63  0. 1.0000     0. 
   3   6  29      9.42    2.66  0. 1.0000     0. 
   8   6 -10     93.70    4.61  0. 1.0000     0. 
   3   6 -35     15.32    3.34  0. 1.0000     0. 
   2   6 -37      7.14    3.12  0. 1.0000     0. 
  -3   7  43     26.66    3.79  0. 1.0000     0. 
   5   7  26      7.63    2.53  0. 1.0000     0. 
   9   7  -4    216.95    8.88  0. 1.0000     0. 
   9   7  -5    136.19    5.91  0. 1.0000     0. 
   9   7  -6      3.01    1.62  0. 1.0000     0. 
   8   7 -20      2.38    2.39  0. 1.0000     0. 
   7   7 -26    116.94    6.14  0. 1.0000     0. 
   6   7 -30    132.59    7.06  0. 1.0000     0. 
   4   7 -36     23.46    3.70  0. 1.0000     0. 
   2   7 -40      0.91    3.59  0. 1.0000     0. 
  -5   7 -46     -0.66    3.47  0. 1.0000     0. 
  -2   8  44     39.70    4.20  0. 1.0000     0. 
   0   8  41     -0.44    3.28  0. 1.0000     0. 
   9   8 -19     81.87    4.73  0. 1.0000     0. 
   4   8 -39      8.15    3.41  0. 1.0000     0. 
   3   8 -41     78.40    5.57  0. 1.0000     0. 
   1   8 -44      0.09    3.20  0. 1.0000     0. 
   5   9  32     23.35    3.38  0. 1.0000     0. 
   9   9  15     46.13    2.86  0. 1.0000     0. 
  10   9 -17      2.13    2.34  0. 1.0000     0. 
   9   9 -25     46.01    3.85  0. 1.0000     0. 
   8   9 -30     27.38    3.68  0. 1.0000     0. 
   2   9 -45      3.73    3.94  0. 1.0000     0. 
  11  10 -13     15.98    2.49  0. 1.0000     0. 
   9  10 -29      7.58    3.35  0. 1.0000     0. 
   4  10 -44     29.44    4.24  0. 1.0000     0. 
   6  11  34     34.29    3.80  0. 1.0000     0. 
  11  11 -21      1.52    2.70  0. 1.0000     0. 
   6  11 -42     26.51    4.22  0. 1.0000     0. 
  10  12 -31      9.81    3.30  0. 1.0000     0. 
   4  13  43     42.12    4.29  0. 1.0000     0. 
  10  13 -34      2.94    3.29  0. 1.0000     0. 
   9  13 -38      5.01    3.47  0. 1.0000     0. 
  -4  -1   9    318.54   12.80  0. 1.0000     0. 
  -3  -1   4      0.51    1.14  0. 1.0000     0. 
 -14  -1   4     41.66    2.62  0. 1.0000     0. 
 -14  -1   0     38.49    2.17  0. 1.0000     0. 
  -4  -1 -11    316.28   12.66  0. 1.0000     0. 
  -7  -1 -15     38.56    2.47  0. 1.0000     0. 
  -8  -1 -15     47.27    2.77  0. 1.0000     0. 
 -10   0  23      0.09    2.45  0. 1.0000     0. 
  -7   0  22     32.80    3.14  0. 1.0000     0. 
  -5   0  20     91.25    4.84  0. 1.0000     0. 
  -3   0  16    114.74    5.71  0. 1.0000     0. 
 -15   0  16     24.93    2.98  0. 1.0000     0. 
  -2   0  13     -0.46    1.92  0. 1.0000     0. 
 -16   0  12    140.36    6.82  0. 1.0000     0. 
  -6   0 -22      7.32    2.04  0. 1.0000     0. 
  -8   1  28    129.39    6.78  0. 1.0000     0. 
 -11   1  28      0.90    2.77  0. 1.0000     0. 
  -4   1  24      8.06    2.49  0. 1.0000     0. 
   0   1  14   1021.29   39.78  0. 1.0000     0. 
   2   1  -3     79.99    3.48  0. 1.0000     0. 
 -13   1 -23      3.66    2.00  0. 1.0000     0. 
  -3   1 -25     87.05    4.89  0. 1.0000     0. 
  -5   1 -27     15.06    2.60  0. 1.0000     0. 
  -9   1 -27      9.86    2.29  0. 1.0000     0. 
 -12   2  32     40.44    4.18  0. 1.0000     0. 
  -6   2  31      7.25    2.74  0. 1.0000     0. 
  -5   2  30     11.80    2.85  0. 1.0000     0. 
 -15   2  29     27.77    3.62  0. 1.0000     0. 
 -17   2  25     28.16    3.85  0. 1.0000     0. 
 -18   2  22     16.62    3.41  0. 1.0000     0. 
 -19   2  18    113.23    6.51  0. 1.0000     0. 
   2   2  13      0.08    1.87  0. 1.0000     0. 
 -20   2  11     25.48    3.32  0. 1.0000     0. 
   3   2 -13     45.78    3.14  0. 1.0000     0. 
 -15   2 -24      3.57    2.12  0. 1.0000     0. 
   0   2 -25      3.83    2.41  0. 1.0000     0. 
 -14   2 -26     17.67    2.63  0. 1.0000     0. 
 -12   2 -29      4.28    2.31  0. 1.0000     0. 
  -3   2 -30     27.62    3.22  0. 1.0000     0. 
  -9   3  36      7.43    3.30  0. 1.0000     0. 
 -11   3  36      3.36    3.05  0. 1.0000     0. 
 -13   3  35     17.49    3.39  0. 1.0000     0. 
 -17   3  30     33.29    4.12  0. 1.0000     0. 
 -18   3  28      9.62    3.49  0. 1.0000     0. 
 -19   3  25     -0.57    3.18  0. 1.0000     0. 
 -20   3  21      1.93    3.24  0. 1.0000     0. 
 -21   3  15     49.51    4.43  0. 1.0000     0. 
 -18   3 -21      8.92    2.14  0. 1.0000     0. 
   1   3 -28     53.12    3.97  0. 1.0000     0. 
   0   3 -30      9.38    2.92  0. 1.0000     0. 
 -14   3 -30      2.96    2.38  0. 1.0000     0. 
  -2   3 -33    202.86    9.58  0. 1.0000     0. 
  -3   3 -34      1.60    2.91  0. 1.0000     0. 
  -9   3 -35      5.76    2.61  0. 1.0000     0. 
  -8   4  39     61.99    4.99  0. 1.0000     0. 
 -12   4  39     -0.34    3.18  0. 1.0000     0. 
  -5   4  37      1.82    3.22  0. 1.0000     0. 
  -4   4  36     10.89    3.09  0. 1.0000     0. 
 -19   4  30      4.47    3.58  0. 1.0000     0. 
 -20   4  27     10.43    3.66  0. 1.0000     0. 
 -21   4  23     26.29    4.04  0. 1.0000     0. 
 -17   4 -28      3.20    2.28  0. 1.0000     0. 
   2   4 -30     -1.88    2.61  0. 1.0000     0. 
 -15   4 -32      1.34    2.49  0. 1.0000     0. 
   0   4 -34     10.99    3.14  0. 1.0000     0. 
 -11   4 -37      9.54    2.94  0. 1.0000     0. 
  -4   4 -38      1.50    3.00  0. 1.0000     0. 
  -5   5  40      0.75    3.06  0. 1.0000     0. 
  -4   5  39      6.51    3.25  0. 1.0000     0. 
   2   5  28    107.04    5.72  0. 1.0000     0. 
   7   5 -11    324.74   13.24  0. 1.0000     0. 
   6   5 -20     31.09    3.05  0. 1.0000     0. 
   2   5 -34      3.67    2.78  0. 1.0000     0. 
 -12   5 -39     -0.15    2.80  0. 1.0000     0. 
  -4   5 -41      4.67    3.15  0. 1.0000     0. 
  -9   5 -41     29.27    3.79  0. 1.0000     0. 
  -2   6  39     34.99    3.89  0. 1.0000     0. 
   5   6  22     44.55    3.24  0. 1.0000     0. 
   6   6 -26     66.31    4.44  0. 1.0000     0. 
 -15   6 -38      1.40    2.82  0. 1.0000     0. 
   1   6 -39     26.35    4.21  0. 1.0000     0. 
 -10   6 -43      4.60    3.28  0. 1.0000     0. 
  -5   6 -44      0.64    3.26  0. 1.0000     0. 
  -6   6 -44     19.47    3.89  0. 1.0000     0. 
  -7   6 -44     14.77    3.77  0. 1.0000     0. 
  -8   6 -44     22.61    3.91  0. 1.0000     0. 
  -4   7  44      7.28    2.96  0. 1.0000     0. 
   3   7  32     17.02    2.96  0. 1.0000     0. 
   6   7  22     53.49    3.57  0. 1.0000     0. 
   9   7  -3    115.90    5.01  0. 1.0000     0. 
   9   7  -7     12.91    1.92  0. 1.0000     0. 
 -16   7 -39      1.99    2.93  0. 1.0000     0. 
   0   7 -43      3.32    3.33  0. 1.0000     0. 
  -1   7 -44     16.68    3.71  0. 1.0000     0. 
  -2   7 -45      5.50    3.41  0. 1.0000     0. 
  -4   7 -46     -0.43    3.27  0. 1.0000     0. 
   1   8  39     -1.66    3.04  0. 1.0000     0. 
   2   8  37      7.98    3.06  0. 1.0000     0. 
   4   8  32     21.84    3.21  0. 1.0000     0. 
   5   8  29     13.06    2.77  0. 1.0000     0. 
   8   8 -26     64.05    4.40  0. 1.0000     0. 
   6   8 -34     43.40    4.16  0. 1.0000     0. 
   2   8 -43      9.22    3.50  0. 1.0000     0. 
   0   9  43     68.16    5.11  0. 1.0000     0. 
   7   9  25     -1.11    2.27  0. 1.0000     0. 
   7   9 -34     59.06    4.82  0. 1.0000     0. 
   6   9 -37      0.56    3.15  0. 1.0000     0. 
   4  10  37      6.10    3.16  0. 1.0000     0. 
   7  10  28     35.06    3.44  0. 1.0000     0. 
   8  10  24      0.81    2.44  0. 1.0000     0. 
   9  10  19     29.55    2.70  0. 1.0000     0. 
  11  10   2      0.01    0.70  0. 1.0000     0. 
   7  10 -37     -0.62    3.11  0. 1.0000     0. 
  10  11 -28     78.55    5.21  0. 1.0000     0. 
  11  12 -26      2.94    2.98  0. 1.0000     0. 
   8  12 -39      4.47    3.56  0. 1.0000     0. 
   7  12 -42     12.78    3.82  0. 1.0000     0. 
  10  14 -37      2.01    3.58  0. 1.0000     0. 
  11  15 -35     13.48    3.66  0. 1.0000     0. 
 -12  -1  13      3.31    2.11  0. 1.0000     0. 
 -14  -1   3     18.20    1.89  0. 1.0000     0. 
 -14  -1   1    136.64    5.81  0. 1.0000     0. 
  -3  -1  -7    336.45   13.21  0. 1.0000     0. 
 -10  -1 -14    129.95    5.69  0. 1.0000     0. 
  -6   0  21     -1.23    2.40  0. 1.0000     0. 
  -4   0  18      4.79    2.20  0. 1.0000     0. 
   0   0  -5     -0.28    1.13  0. 1.0000     0. 
  -1   0 -13     -0.28    1.96  0. 1.0000     0. 
 -13   0 -17      0.92    1.53  0. 1.0000     0. 
  -3   0 -19      0.98    1.95  0. 1.0000     0. 
  -9   0 -22     61.23    3.68  0. 1.0000     0. 
  -9   1  28     80.58    4.98  0. 1.0000     0. 
 -10   1  28     13.65    2.71  0. 1.0000     0. 
  -7   1  27     66.32    4.41  0. 1.0000     0. 
 -12   1  27      2.50    2.83  0. 1.0000     0. 
 -14   1  25     85.98    5.40  0. 1.0000     0. 
 -16   1  21     23.09    3.35  0. 1.0000     0. 
  -2   1  20     39.02    3.04  0. 1.0000     0. 
 -18   1  13      7.19    2.69  0. 1.0000     0. 
   1   1   9     78.72    3.74  0. 1.0000     0. 
   2   1  -4     37.67    2.17  0. 1.0000     0. 
 -16   1 -16      0.98    1.61  0. 1.0000     0. 
   0   1 -19    599.35   23.90  0. 1.0000     0. 
  -8   2  32     10.14    2.93  0. 1.0000     0. 
 -11   2  32     -0.52    2.93  0. 1.0000     0. 
 -13   2  31    147.16    7.74  0. 1.0000     0. 
 -14   2  30     -1.82    2.93  0. 1.0000     0. 
  -3   2  27     18.99    2.90  0. 1.0000     0. 
 -16   2  27     58.43    4.71  0. 1.0000     0. 
  -1   2  23     27.48    2.93  0. 1.0000     0. 
   1   2  17    587.36   23.32  0. 1.0000     0. 
 -20   2  10      2.44    2.63  0. 1.0000     0. 
   2   2 -19     52.69    3.49  0. 1.0000     0. 
 -17   2 -19     -0.18    1.79  0. 1.0000     0. 
  -2   2 -29      4.24    2.57  0. 1.0000     0. 
 -10   2 -31     23.63    2.85  0. 1.0000     0. 
  -6   2 -32      6.31    2.59  0. 1.0000     0. 
  -7   2 -32      2.00    2.63  0. 1.0000     0. 
  -8   2 -32      1.46    2.57  0. 1.0000     0. 
 -10   3  36     -0.54    2.95  0. 1.0000     0. 
  -7   3  35     15.13    3.21  0. 1.0000     0. 
 -14   3  34      0.04    3.02  0. 1.0000     0. 
 -15   3  33      5.15    3.12  0. 1.0000     0. 
  -3   3  31    299.63   13.17  0. 1.0000     0. 
   3   3  15      9.67    1.90  0. 1.0000     0. 
   4   3 -17    172.91    7.77  0. 1.0000     0. 
   3   3 -22     -0.60    2.36  0. 1.0000     0. 
 -17   3 -24      0.49    2.05  0. 1.0000     0. 
  -9   4  39     19.28    3.47  0. 1.0000     0. 
 -10   4  39     26.76    3.81  0. 1.0000     0. 
  -2   4  33     71.37    4.73  0. 1.0000     0. 
   2   4  24    413.11   17.02  0. 1.0000     0. 
 -22   4  17      1.07    3.35  0. 1.0000     0. 
   5   4  11     40.07    2.38  0. 1.0000     0. 
   6   4   1      4.31    0.56  0. 1.0000     0. 
   6   4 -10      1.83    1.73  0. 1.0000     0. 
   4   4 -24     -0.77    2.45  0. 1.0000     0. 
 -13   4 -35      2.59    2.58  0. 1.0000     0. 
  -7   5  41     20.12    3.57  0. 1.0000     0. 
  -2   5  36     60.24    4.52  0. 1.0000     0. 
   3   5  25      2.73    2.31  0. 1.0000     0. 
 -22   5  24      1.13    3.53  0. 1.0000     0. 
   7   5   2     82.97    3.27  0. 1.0000     0. 
   4   5 -29     53.54    4.11  0. 1.0000     0. 
   3   5 -32      9.41    3.00  0. 1.0000     0. 
   1   5 -36      1.66    2.97  0. 1.0000     0. 
 -13   5 -38     14.19    3.14  0. 1.0000     0. 
  -1   5 -39     14.25    3.50  0. 1.0000     0. 
  -6   6  43     20.12    3.72  0. 1.0000     0. 
   8   6 -11     11.00    2.04  0. 1.0000     0. 
   7   6 -21     11.93    2.72  0. 1.0000     0. 
   5   6 -30    218.93   10.15  0. 1.0000     0. 
   4   6 -33    128.85    6.91  0. 1.0000     0. 
  -1   7  40      2.34    3.08  0. 1.0000     0. 
   4   7  29     32.26    3.29  0. 1.0000     0. 
   7   7  17    189.37    8.17  0. 1.0000     0. 
   9   7  -8     41.00    2.73  0. 1.0000     0. 
   8   7 -21    154.38    7.42  0. 1.0000     0. 
   5   7 -34      1.16    2.84  0. 1.0000     0. 
   1   7 -42     58.65    4.81  0. 1.0000     0. 
 -14   7 -42     12.41    3.53  0. 1.0000     0. 
   9   8 -20      1.75    2.42  0. 1.0000     0. 
   5   8 -37      8.92    3.52  0. 1.0000     0. 
   3   9  37     11.02    3.42  0. 1.0000     0. 
  10   9 -18     83.45    4.82  0. 1.0000     0. 
   4   9 -42     23.78    3.92  0. 1.0000     0. 
   3   9 -44      6.65    3.59  0. 1.0000     0. 
  11  10 -14      1.07    2.20  0. 1.0000     0. 
  10  10 -24     11.02    2.99  0. 1.0000     0. 
   8  10 -34     -0.07    3.13  0. 1.0000     0. 
   6  10 -40     45.69    4.60  0. 1.0000     0. 
   4  11  39      2.07    3.09  0. 1.0000     0. 
   9  11 -33      1.41    3.39  0. 1.0000     0. 
   7  11 -40     -0.47    3.39  0. 1.0000     0. 
   3  12  43     -1.09    3.28  0. 1.0000     0. 
   4  12  41      4.67    3.21  0. 1.0000     0. 
   9  12 -36     -0.71    3.17  0. 1.0000     0. 
  11  13 -30    166.14    8.59  0. 1.0000     0. 
  11  14 -33      0.31    3.19  0. 1.0000     0. 
 -10  -1  15    121.17    5.90  0. 1.0000     0. 
 -11  -1  14    117.29    5.78  0. 1.0000     0. 
  -6  -1  13     33.89    2.60  0. 1.0000     0. 
 -13  -1  10      0.47    1.89  0. 1.0000     0. 
 -14  -1   2     61.14    3.17  0. 1.0000     0. 
  -9  -1 -15     14.10    1.79  0. 1.0000     0. 
 -11   0  22    108.29    5.82  0. 1.0000     0. 
 -12   0  21     -2.05    2.42  0. 1.0000     0. 
 -13   0  20    278.53   12.20  0. 1.0000     0. 
 -16   0  11      0.43    2.29  0. 1.0000     0. 
 -12   0 -19      0.24    1.67  0. 1.0000     0. 
  -6   1  26      1.84    2.41  0. 1.0000     0. 
 -13   1  26     27.07    3.39  0. 1.0000     0. 
  -5   1  25      3.97    2.58  0. 1.0000     0. 
 -15   1  23     52.40    4.14  0. 1.0000     0. 
  -3   1  22     16.18    2.49  0. 1.0000     0. 
  -1   1  17    314.66   13.03  0. 1.0000     0. 
   2   1  -5    465.44   18.15  0. 1.0000     0. 
   1   1 -15    265.90   11.13  0. 1.0000     0. 
 -15   1 -19     28.26    2.48  0. 1.0000     0. 
  -1   1 -22    250.25   10.79  0. 1.0000     0. 
  -2   1 -24    120.37    6.04  0. 1.0000     0. 
 -11   1 -26      0.67    2.07  0. 1.0000     0. 
  -7   1 -28     71.83    4.34  0. 1.0000     0. 
  -9   2  32    104.58    6.13  0. 1.0000     0. 
  -2   2  25     25.80    2.99  0. 1.0000     0. 
 -16   2 -22      2.97    2.00  0. 1.0000     0. 
   1   2 -23     24.83    2.91  0. 1.0000     0. 
  -4   3  32      5.06    2.79  0. 1.0000     0. 
   0   3  25      0.92    2.45  0. 1.0000     0. 
 -21   3  14     -0.87    2.99  0. 1.0000     0. 
  -1   3 -32      5.56    2.74  0. 1.0000     0. 
 -12   3 -33     -0.22    2.37  0. 1.0000     0. 
 -11   3 -34      5.61    2.68  0. 1.0000     0. 
  -7   3 -36      4.97    2.89  0. 1.0000     0. 
  -7   4  38     15.42    3.57  0. 1.0000     0. 
 -13   4  38      3.73    3.26  0. 1.0000     0. 
 -16   4  35      8.46    3.48  0. 1.0000     0. 
  -1   4  31     -2.18    2.82  0. 1.0000     0. 
   3   4 -28     19.74    2.98  0. 1.0000     0. 
 -14   4 -34      0.57    2.39  0. 1.0000     0. 
  -2   4 -37    134.94    7.27  0. 1.0000     0. 
 -10   4 -38      8.20    2.93  0. 1.0000     0. 
  -6   4 -39      6.10    3.04  0. 1.0000     0. 
  -7   4 -39     16.58    3.40  0. 1.0000     0. 
  -8   4 -39      2.38    2.87  0. 1.0000     0. 
   5   5  17     34.73    2.67  0. 1.0000     0. 
   7   5 -12     40.41    2.78  0. 1.0000     0. 
   6   5 -21    282.15   12.14  0. 1.0000     0. 
 -14   5 -37      1.59    2.70  0. 1.0000     0. 
   0   5 -38     60.45    4.70  0. 1.0000     0. 
  -2   5 -40      0.33    3.06  0. 1.0000     0. 
 -10   5 -41      0.64    2.94  0. 1.0000     0. 
  -6   5 -42      1.29    3.20  0. 1.0000     0. 
  -7   5 -42     27.06    3.93  0. 1.0000     0. 
  -5   6  42     -0.87    2.96  0. 1.0000     0. 
  -4   6  41      4.16    3.18  0. 1.0000     0. 
  -3   6  40     56.29    4.69  0. 1.0000     0. 
   2   6  31    257.76   11.46  0. 1.0000     0. 
   8   6 -12    506.71   20.28  0. 1.0000     0. 
   0   6 -41      7.01    3.33  0. 1.0000     0. 
 -13   6 -41     14.74    3.40  0. 1.0000     0. 
  -1   6 -42     16.51    3.65  0. 1.0000     0. 
 -12   6 -42      9.77    3.39  0. 1.0000     0. 
  -2   6 -43      3.47    3.30  0. 1.0000     0. 
  -4   6 -44      9.85    3.59  0. 1.0000     0. 
  -9   6 -44      2.09    3.21  0. 1.0000     0. 
   0   7  38     -1.16    3.06  0. 1.0000     0. 
   2   7  34     23.90    3.27  0. 1.0000     0. 
   9   7  -2    191.03    7.74  0. 1.0000     0. 
   9   7  -9     85.30    4.33  0. 1.0000     0. 
   7   7 -27     13.23    2.94  0. 1.0000     0. 
   6   7 -31     26.19    3.34  0. 1.0000     0. 
   3   7 -39      0.36    3.37  0. 1.0000     0. 
  -1   8  42     24.02    3.69  0. 1.0000     0. 
   8   8  16      0.64    1.81  0. 1.0000     0. 
   7   8 -31     -1.37    2.99  0. 1.0000     0. 
   0   8 -46     33.56    4.43  0. 1.0000     0. 
   1   9  41     11.53    3.74  0. 1.0000     0. 
   2   9  39      0.65    2.92  0. 1.0000     0. 
   9   9 -26     43.74    3.83  0. 1.0000     0. 
   1  10  43    183.71    9.34  0. 1.0000     0. 
   2  10  41     32.01    3.84  0. 1.0000     0. 
   3  10  39      8.65    3.24  0. 1.0000     0. 
   5  10  34     40.27    3.92  0. 1.0000     0. 
   6  10  31      5.46    2.77  0. 1.0000     0. 
   9  10 -30      2.03    3.16  0. 1.0000     0. 
   2  11  43      4.64    3.33  0. 1.0000     0. 
   3  11  41      2.05    3.37  0. 1.0000     0. 
   8  11 -37     20.06    3.89  0. 1.0000     0. 
  12  12 -18     10.73    2.77  0. 1.0000     0. 
  10  12 -32     13.41    3.31  0. 1.0000     0. 
  10  13 -35     11.31    3.48  0. 1.0000     0. 
  -9  -1  15      7.17    2.17  0. 1.0000     0. 
  -7  -1  14    387.91   15.75  0. 1.0000     0. 
  -5  -1  11     -0.31    1.90  0. 1.0000     0. 
  -6  -1 -15    207.01    8.66  0. 1.0000     0. 
  -8   0  22     84.20    4.85  0. 1.0000     0. 
 -10   0  22     46.81    3.67  0. 1.0000     0. 
 -15   0  15     -1.57    2.40  0. 1.0000     0. 
   0   0  -6    799.51   30.93  0. 1.0000     0. 
  -2   0 -17     -0.13    1.92  0. 1.0000     0. 
  -4   0 -21      0.34    1.90  0. 1.0000     0. 
 -11   1  27     22.09    3.15  0. 1.0000     0. 
 -18   1  12      9.33    2.65  0. 1.0000     0. 
   2   1  -6   3048.92  117.05  0. 1.0000     0. 
 -12   1 -25      1.80    1.96  0. 1.0000     0. 
 -10   1 -27      1.46    1.99  0. 1.0000     0. 
  -6   1 -28      2.66    2.33  0. 1.0000     0. 
  -8   1 -28     50.55    3.57  0. 1.0000     0. 
  -7   2  31    100.28    5.72  0. 1.0000     0. 
 -12   2  31      8.57    3.27  0. 1.0000     0. 
  -4   2  28     94.20    5.47  0. 1.0000     0. 
 -15   2  28     -1.18    2.94  0. 1.0000     0. 
 -17   2  24      3.49    3.13  0. 1.0000     0. 
 -18   2  21      8.52    3.14  0. 1.0000     0. 
   0   2  20     47.60    3.27  0. 1.0000     0. 
 -19   2  17     -0.24    2.84  0. 1.0000     0. 
 -20   2   9     10.00    2.72  0. 1.0000     0. 
   3   2 -14    863.84   33.84  0. 1.0000     0. 
   0   2 -26     20.49    2.87  0. 1.0000     0. 
  -1   2 -28      3.80    2.49  0. 1.0000     0. 
  -5   2 -32     26.63    3.31  0. 1.0000     0. 
  -9   2 -32     35.59    3.40  0. 1.0000     0. 
  -8   3  35     65.71    4.92  0. 1.0000     0. 
 -12   3  35      1.74    3.00  0. 1.0000     0. 
  -6   3  34     -0.34    2.67  0. 1.0000     0. 
  -5   3  33    392.20   16.76  0. 1.0000     0. 
 -16   3  31     -0.33    3.22  0. 1.0000     0. 
  -2   3  29    188.91    8.82  0. 1.0000     0. 
 -17   3  29      1.66    3.16  0. 1.0000     0. 
  -1   3  27     13.53    2.72  0. 1.0000     0. 
 -18   3  27     22.82    3.81  0. 1.0000     0. 
 -19   3  24     -2.92    3.22  0. 1.0000     0. 
   1   3  22      3.72    2.10  0. 1.0000     0. 
 -20   3  20     27.68    3.91  0. 1.0000     0. 
   2   3 -26     -0.68    2.46  0. 1.0000     0. 
 -13   3 -32      5.39    2.52  0. 1.0000     0. 
 -10   3 -35      2.18    2.54  0. 1.0000     0. 
  -6   3 -36     27.30    3.69  0. 1.0000     0. 
  -8   3 -36     15.43    3.02  0. 1.0000     0. 
  -6   4  37      2.46    3.00  0. 1.0000     0. 
 -14   4  37     19.21    3.68  0. 1.0000     0. 
 -15   4  36      5.97    3.40  0. 1.0000     0. 
  -3   4  34     -0.82    2.78  0. 1.0000     0. 
 -19   4  29      3.96    3.46  0. 1.0000     0. 
 -20   4  26      0.89    3.33  0. 1.0000     0. 
 -21   4  22      6.05    3.52  0. 1.0000     0. 
 -22   4  16     -1.25    3.19  0. 1.0000     0. 
   6   4 -11     26.75    2.30  0. 1.0000     0. 
 -18   4 -26     -0.35    2.20  0. 1.0000     0. 
   1   4 -33     15.44    3.32  0. 1.0000     0. 
  -1   4 -36      4.99    2.90  0. 1.0000     0. 
  -3   4 -38     11.75    3.62  0. 1.0000     0. 
  -5   4 -39      5.96    3.29  0. 1.0000     0. 
  -8   5  41      2.71    3.13  0. 1.0000     0. 
  -6   5  40     27.18    3.90  0. 1.0000     0. 
  -3   5  37     17.34    3.34  0. 1.0000     0. 
  -1   5  34      1.21    2.66  0. 1.0000     0. 
   1   5  30    478.12   19.77  0. 1.0000     0. 
   5   5 -26     97.54    5.54  0. 1.0000     0. 
 -17   5 -32     -0.18    2.42  0. 1.0000     0. 
 -16   5 -34      0.00    2.45  0. 1.0000     0. 
  -5   5 -42     -0.02    3.15  0. 1.0000     0. 
  -8   5 -42     11.35    3.37  0. 1.0000     0. 
   6   6 -27     22.74    3.27  0. 1.0000     0. 
   3   6 -36      3.98    2.86  0. 1.0000     0. 
   2   6 -38     32.83    3.98  0. 1.0000     0. 
 -14   6 -40      1.34    2.96  0. 1.0000     0. 
 -11   6 -43      6.80    3.36  0. 1.0000     0. 
   1   7  36     -0.57    2.77  0. 1.0000     0. 
   9   7 -10    159.63    7.11  0. 1.0000     0. 
   4   7 -37     18.55    3.61  0. 1.0000     0. 
   2   7 -41      1.94    3.16  0. 1.0000     0. 
 -15   7 -41      0.49    3.04  0. 1.0000     0. 
   6   8  25     62.45    4.03  0. 1.0000     0. 
   7   8  21    165.85    7.55  0. 1.0000     0. 
   9   8   9     23.73    1.55  0. 1.0000     0. 
   8   8 -27     39.18    3.67  0. 1.0000     0. 
   6   8 -35      9.05    3.25  0. 1.0000     0. 
   4   8 -40     21.19    3.90  0. 1.0000     0. 
   3   8 -42     12.47    3.92  0. 1.0000     0. 
   1   8 -45      0.83    3.38  0. 1.0000     0. 
  -1   9  44     14.48    3.77  0. 1.0000     0. 
   8   9  20     18.79    2.39  0. 1.0000     0. 
  10   9 -19     -0.04    2.30  0. 1.0000     0. 
   8   9 -31     21.06    3.65  0. 1.0000     0. 
   7   9 -35     14.12    3.61  0. 1.0000     0. 
   6   9 -38     38.91    4.34  0. 1.0000     0. 
  11  10 -15      5.38    2.41  0. 1.0000     0. 
   7  10 -38     40.43    4.29  0. 1.0000     0. 
   5  11  36     68.09    4.98  0. 1.0000     0. 
   7  11  30     29.50    3.49  0. 1.0000     0. 
  10  11 -29      4.74    3.01  0. 1.0000     0. 
   6  11 -43     13.58    3.91  0. 1.0000     0. 
  11  12 -27      0.31    3.00  0. 1.0000     0. 
   8  12 -40      9.27    3.46  0. 1.0000     0. 
   9  13 -39     19.56    3.68  0. 1.0000     0. 
  10  14 -38      2.48    3.28  0. 1.0000     0. 
  11  15 -36      4.51    3.44  0. 1.0000     0. 
 -12  -1  12      2.98    2.01  0. 1.0000     0. 
 -13  -1   9      7.60    2.01  0. 1.0000     0. 
  -4  -1   8      5.65    1.61  0. 1.0000     0. 
  -4  -1 -12     28.66    2.27  0. 1.0000     0. 
 -11  -1 -13      0.03    1.30  0. 1.0000     0. 
  -5  -1 -14    444.88   17.66  0. 1.0000     0. 
  -7   0  21      0.76    2.22  0. 1.0000     0. 
  -5   0  19      0.56    2.14  0. 1.0000     0. 
  -3   0  15     -1.24    2.11  0. 1.0000     0. 
 -16   0  10     95.56    5.11  0. 1.0000     0. 
  -1   0 -14    677.63   26.65  0. 1.0000     0. 
 -14   0 -15     -0.15    1.39  0. 1.0000     0. 
 -10   0 -22      0.22    1.80  0. 1.0000     0. 
  -7   0 -23     -0.14    1.85  0. 1.0000     0. 
  -8   0 -23     -0.88    1.89  0. 1.0000     0. 
  -8   1  27     13.68    2.86  0. 1.0000     0. 
 -10   1  27     -1.12    2.52  0. 1.0000     0. 
 -14   1  24     18.34    3.19  0. 1.0000     0. 
 -16   1  20      4.80    2.85  0. 1.0000     0. 
  -3   1 -26      1.78    2.40  0. 1.0000     0. 
  -4   1 -27    190.70    8.83  0. 1.0000     0. 
  -6   2  30    103.76    5.80  0. 1.0000     0. 
 -13   2  30     20.04    3.43  0. 1.0000     0. 
  -5   2  29     16.77    3.14  0. 1.0000     0. 
 -14   2  29      5.52    3.04  0. 1.0000     0. 
 -16   2  26      3.10    2.98  0. 1.0000     0. 
 -20   2   8     10.25    2.72  0. 1.0000     0. 
 -20   2  -2     -0.17    1.52  0. 1.0000     0. 
   2   2 -20     92.27    5.04  0. 1.0000     0. 
  -9   3  35      8.69    3.25  0. 1.0000     0. 
 -10   3  35      4.85    3.00  0. 1.0000     0. 
 -11   3  35      0.15    3.04  0. 1.0000     0. 
 -13   3  34     18.55    3.54  0. 1.0000     0. 
 -15   3  32     -0.38    3.07  0. 1.0000     0. 
   4   3   9    142.84    6.02  0. 1.0000     0. 
   5   3  -4     15.23    1.55  0. 1.0000     0. 
   5   3  -5    336.58   13.33  0. 1.0000     0. 
   5   3  -6      9.39    1.61  0. 1.0000     0. 
   4   3 -18    139.06    6.53  0. 1.0000     0. 
 -19   3 -18      2.03    1.79  0. 1.0000     0. 
   3   3 -23     51.02    3.60  0. 1.0000     0. 
 -16   3 -27      6.68    2.40  0. 1.0000     0. 
   1   3 -29     47.87    3.81  0. 1.0000     0. 
 -15   3 -29      1.80    2.31  0. 1.0000     0. 
   0   3 -31      5.59    3.01  0. 1.0000     0. 
  -2   3 -34      0.54    2.64  0. 1.0000     0. 
  -5   3 -36     20.69    3.54  0. 1.0000     0. 
  -8   4  38     21.89    3.65  0. 1.0000     0. 
 -12   4  38      4.13    3.16  0. 1.0000     0. 
  -5   4  36     16.32    3.17  0. 1.0000     0. 
  -4   4  35      2.30    2.94  0. 1.0000     0. 
 -17   4  33     25.71    3.98  0. 1.0000     0. 
   3   4  20      4.79    2.02  0. 1.0000     0. 
   4   4  16    162.26    7.11  0. 1.0000     0. 
   4   4 -25     12.05    2.71  0. 1.0000     0. 
   2   4 -31    348.24   15.01  0. 1.0000     0. 
   0   4 -35     90.63    5.59  0. 1.0000     0. 
  -4   4 -39     51.16    4.44  0. 1.0000     0. 
  -9   4 -39      5.89    2.95  0. 1.0000     0. 
  -9   5  41     79.72    5.56  0. 1.0000     0. 
  -5   5  39     40.96    4.04  0. 1.0000     0. 
  -4   5  38      1.71    3.08  0. 1.0000     0. 
 -21   5  27      3.65    3.69  0. 1.0000     0. 
 -22   5  23      1.90    3.55  0. 1.0000     0. 
   4   5  21     31.85    2.83  0. 1.0000     0. 
   7   5 -13    111.54    5.36  0. 1.0000     0. 
   4   5 -30    178.28    8.67  0. 1.0000     0. 
   2   5 -35     24.59    3.61  0. 1.0000     0. 
   1   5 -37     88.99    5.57  0. 1.0000     0. 
  -4   5 -42      2.70    3.20  0. 1.0000     0. 
   0   6  35     65.71    4.74  0. 1.0000     0. 
   1   6  33    185.36    8.88  0. 1.0000     0. 
   3   6  28     18.00    2.74  0. 1.0000     0. 
   4   6  25      1.71    2.31  0. 1.0000     0. 
   6   6  17    154.54    6.88  0. 1.0000     0. 
   8   6 -13    506.00   20.30  0. 1.0000     0. 
   7   6 -22    118.39    6.16  0. 1.0000     0. 
   5   6 -31     29.05    3.44  0. 1.0000     0. 
   4   6 -34      1.33    2.98  0. 1.0000     0. 
 -16   6 -37      2.73    2.66  0. 1.0000     0. 
   1   6 -40     33.25    4.05  0. 1.0000     0. 
 -10   6 -44     17.02    3.67  0. 1.0000     0. 
  -6   6 -45     -1.82    3.32  0. 1.0000     0. 
  -7   6 -45     18.46    3.80  0. 1.0000     0. 
  -4   7  43      1.70    3.20  0. 1.0000     0. 
  -3   7  42     20.24    3.74  0. 1.0000     0. 
   9   7 -11     21.72    2.29  0. 1.0000     0. 
   8   7 -22     95.93    5.33  0. 1.0000     0. 
   0   7 -44      5.42    3.14  0. 1.0000     0. 
  -1   7 -45     13.72    3.55  0. 1.0000     0. 
  -2   7 -46      0.48    3.36  0. 1.0000     0. 
  -2   8  43     19.51    3.56  0. 1.0000     0. 
   0   8  40      3.59    3.14  0. 1.0000     0. 
   3   8  34      0.50    2.80  0. 1.0000     0. 
   9   8 -21     26.90    3.05  0. 1.0000     0. 
   5   8 -38     63.24    5.05  0. 1.0000     0. 
   2   8 -44     36.42    4.22  0. 1.0000     0. 
   4   9  34      1.97    2.84  0. 1.0000     0. 
   6   9  28     22.86    3.09  0. 1.0000     0. 
   4   9 -43      3.04    3.29  0. 1.0000     0. 
  11  10 -16     50.29    3.62  0. 1.0000     0. 
  10  10 -25    125.25    6.72  0. 1.0000     0. 
   6  10 -41     -1.63    3.47  0. 1.0000     0. 
   6  11  33      2.33    2.87  0. 1.0000     0. 
  11  11 -23     38.62    3.80  0. 1.0000     0. 
   9  11 -34     10.36    3.42  0. 1.0000     0. 
   5  12  38     60.16    4.79  0. 1.0000     0. 
  12  12 -19      2.69    2.78  0. 1.0000     0. 
   9  12 -37     16.79    3.64  0. 1.0000     0. 
   4  13  42      9.27    3.52  0. 1.0000     0. 
  11  13 -31      0.36    3.09  0. 1.0000     0. 
  11  14 -34      8.71    3.40  0. 1.0000     0. 
 -10  -1  14     -1.41    2.04  0. 1.0000     0. 
  -3  -1   3     80.23    3.48  0. 1.0000     0. 
  -3  -1  -8     58.93    2.89  0. 1.0000     0. 
  -7  -1 -16     29.51    2.29  0. 1.0000     0. 
  -8  -1 -16     45.21    2.78  0. 1.0000     0. 
 -11   0  21     -0.18    2.36  0. 1.0000     0. 
  -6   0  20     12.25    2.31  0. 1.0000     0. 
 -13   0  19     -0.81    2.44  0. 1.0000     0. 
  -4   0  17     -0.18    1.96  0. 1.0000     0. 
 -14   0  17      0.07    2.49  0. 1.0000     0. 
  -2   0  12      3.13    1.87  0. 1.0000     0. 
  -1   0   8    689.11   26.82  0. 1.0000     0. 
   0   0  -7      0.58    1.67  0. 1.0000     0. 
  -3   0 -20    114.96    5.57  0. 1.0000     0. 
 -11   0 -21      0.31    1.78  0. 1.0000     0. 
  -6   0 -23     -0.66    2.00  0. 1.0000     0. 
  -9   1  27     13.98    3.09  0. 1.0000     0. 
 -12   1  26     43.34    3.82  0. 1.0000     0. 
 -13   1  25      4.84    2.85  0. 1.0000     0. 
  -4   1  23      5.95    2.44  0. 1.0000     0. 
 -15   1  22     25.60    3.31  0. 1.0000     0. 
 -18   1  11      4.09    2.53  0. 1.0000     0. 
   2   1  -1     25.13    1.31  0. 1.0000     0. 
   2   1  -7      4.59    1.57  0. 1.0000     0. 
   1   1 -16   1080.66   42.20  0. 1.0000     0. 
   0   1 -20     33.12    2.94  0. 1.0000     0. 
  -5   1 -28      9.71    2.62  0. 1.0000     0. 
  -9   1 -28      3.29    2.21  0. 1.0000     0. 
  -8   2  31      5.92    2.88  0. 1.0000     0. 
 -11   2  31    122.77    6.78  0. 1.0000     0. 
  -3   2  26      2.18    2.45  0. 1.0000     0. 
 -19   2  16     -0.08    2.86  0. 1.0000     0. 
   3   2   6      1.95    1.09  0. 1.0000     0. 
 -19   2 -11      1.07    0.99  0. 1.0000     0. 
   3   2 -15     16.61    2.50  0. 1.0000     0. 
  -2   2 -30      3.12    2.60  0. 1.0000     0. 
  -3   2 -31     12.50    2.88  0. 1.0000     0. 
 -11   2 -31      5.16    2.36  0. 1.0000     0. 
  -7   2 -33     12.96    3.01  0. 1.0000     0. 
  -7   3  34     36.56    3.81  0. 1.0000     0. 
 -14   3  33     24.39    3.73  0. 1.0000     0. 
  -3   3  30     42.98    3.71  0. 1.0000     0. 
   5   3  -3    337.53   13.24  0. 1.0000     0. 
 -14   3 -31     12.81    2.73  0. 1.0000     0. 
  -1   3 -33     43.25    3.84  0. 1.0000     0. 
  -3   3 -35     24.63    3.43  0. 1.0000     0. 
  -9   3 -36     16.85    2.99  0. 1.0000     0. 
  -9   4  38      0.80    2.98  0. 1.0000     0. 
 -10   4  38     -1.47    3.09  0. 1.0000     0. 
  -2   4  32     18.63    3.07  0. 1.0000     0. 
   6   4 -12     63.59    3.55  0. 1.0000     0. 
 -16   4 -31     -2.64    2.49  0. 1.0000     0. 
 -12   4 -37      0.57    2.61  0. 1.0000     0. 
 -11   4 -38     15.11    3.16  0. 1.0000     0. 
   6   5 -22    192.19    8.84  0. 1.0000     0. 
   3   5 -33     24.19    3.19  0. 1.0000     0. 
 -15   5 -36      2.73    2.56  0. 1.0000     0. 
 -12   5 -40     22.63    3.53  0. 1.0000     0. 
  -9   5 -42     21.47    3.64  0. 1.0000     0. 
  -2   6  38     32.21    3.97  0. 1.0000     0. 
 -15   6 -39      9.25    3.12  0. 1.0000     0. 
  -5   6 -45      1.61    3.39  0. 1.0000     0. 
  -8   6 -45      5.03    3.50  0. 1.0000     0. 
  -1   7  39     16.26    3.53  0. 1.0000     0. 
   3   7  31     22.11    2.97  0. 1.0000     0. 
   5   7  25      7.55    2.48  0. 1.0000     0. 
   7   7 -28     25.31    3.39  0. 1.0000     0. 
   6   7 -32     96.93    5.75  0. 1.0000     0. 
   5   7 -35     91.99    5.82  0. 1.0000     0. 
   1   7 -43      0.31    3.20  0. 1.0000     0. 
   1   8  38     23.80    3.58  0. 1.0000     0. 
   2   8  36     14.73    3.19  0. 1.0000     0. 
   7   8 -32      0.24    2.78  0. 1.0000     0. 
   0   9  42     19.67    3.55  0. 1.0000     0. 
   5   9  31     79.66    5.00  0. 1.0000     0. 
   9   9 -27     15.02    2.99  0. 1.0000     0. 
   5   9 -41     -1.56    3.19  0. 1.0000     0. 
   3   9 -45      0.84    3.92  0. 1.0000     0. 
   0  10  44     22.25    3.78  0. 1.0000     0. 
   4  10  36     83.18    5.40  0. 1.0000     0. 
   9  10 -31     49.60    4.37  0. 1.0000     0. 
   8  10 -35     22.94    3.89  0. 1.0000     0. 
   8  11  26      0.10    2.49  0. 1.0000     0. 
   8  11 -38      4.48    3.30  0. 1.0000     0. 
   7  11 -41     15.66    3.86  0. 1.0000     0. 
   6  12  35      3.43    3.03  0. 1.0000     0. 
  10  12 -33      7.98    3.28  0. 1.0000     0. 
  10  13 -36     -0.05    3.37  0. 1.0000     0. 
  -9  -1  14     14.42    2.22  0. 1.0000     0. 
 -11  -1  13    101.04    5.08  0. 1.0000     0. 
  -6  -1  12    537.59   21.33  0. 1.0000     0. 
 -12  -1 -11      0.82    1.09  0. 1.0000     0. 
  -8   0  21      0.34    2.24  0. 1.0000     0. 
 -12   0  20     21.88    2.86  0. 1.0000     0. 
 -15   0  14      0.96    2.44  0. 1.0000     0. 
  -2   0 -18    225.65    9.66  0. 1.0000     0. 
  -9   0 -23      0.44    1.92  0. 1.0000     0. 
  -7   1  26    398.37   16.69  0. 1.0000     0. 
  -6   1  25     15.65    2.77  0. 1.0000     0. 
  -3   1  21      1.73    2.32  0. 1.0000     0. 
  -2   1  19    326.05   13.54  0. 1.0000     0. 
   0   1  13   1496.15   57.90  0. 1.0000     0. 
   2   1  -8    191.93    7.93  0. 1.0000     0. 
  -1   1 -23     79.10    4.50  0. 1.0000     0. 
 -13   1 -24     21.56    2.50  0. 1.0000     0. 
  -2   1 -25      8.18    2.48  0. 1.0000     0. 
  -9   2  31     14.36    3.23  0. 1.0000     0. 
  -2   2  24    565.63   22.86  0. 1.0000     0. 
 -17   2  23      3.69    3.09  0. 1.0000     0. 
  -1   2  22    695.93   27.71  0. 1.0000     0. 
 -18   2  20    144.20    7.61  0. 1.0000     0. 
   2   2  12     68.36    3.59  0. 1.0000     0. 
 -20   2   7      8.68    2.58  0. 1.0000     0. 
 -18   2 -16      3.58    1.65  0. 1.0000     0. 
   1   2 -24     37.65    3.16  0. 1.0000     0. 
 -15   2 -25      9.49    2.33  0. 1.0000     0. 
 -14   2 -27      3.77    2.23  0. 1.0000     0. 
 -10   2 -32      0.82    2.27  0. 1.0000     0. 
  -6   2 -33     50.74    4.07  0. 1.0000     0. 
  -8   2 -33     65.08    4.43  0. 1.0000     0. 
 -12   3  34      9.99    3.24  0. 1.0000     0. 
 -16   3  30      4.06    3.20  0. 1.0000     0. 
 -18   3  26     -1.69    3.28  0. 1.0000     0. 
 -19   3  23      1.00    3.19  0. 1.0000     0. 
 -20   3  19     33.36    3.96  0. 1.0000     0. 
 -21   3  12      1.74    2.90  0. 1.0000     0. 
   2   3 -27     25.99    2.98  0. 1.0000     0. 
  -4   3 -36      8.36    2.85  0. 1.0000     0. 
  -7   4  37     25.46    3.62  0. 1.0000     0. 
 -13   4  37     27.74    3.84  0. 1.0000     0. 
 -16   4  34     14.60    3.51  0. 1.0000     0. 
 -19   4  28      1.25    3.38  0. 1.0000     0. 
 -20   4  25      2.98    3.39  0. 1.0000     0. 
   2   4  23     70.45    4.20  0. 1.0000     0. 
 -21   4  21     27.15    4.05  0. 1.0000     0. 
 -22   4  15     24.01    3.83  0. 1.0000     0. 
   5   4 -21   1065.51   41.92  0. 1.0000     0. 
   3   4 -29    117.55    6.36  0. 1.0000     0. 
 -17   4 -29      5.85    2.47  0. 1.0000     0. 
 -15   4 -33      1.28    2.42  0. 1.0000     0. 
 -13   4 -36      0.97    2.54  0. 1.0000     0. 
  -2   4 -38      1.95    3.37  0. 1.0000     0. 
  -6   4 -40      0.10    3.03  0. 1.0000     0. 
  -7   4 -40      0.52    3.04  0. 1.0000     0. 
  -7   5  40      8.44    3.20  0. 1.0000     0. 
  -2   5  35     18.78    3.30  0. 1.0000     0. 
   2   5  27    175.95    8.23  0. 1.0000     0. 
   3   5  24     11.08    2.43  0. 1.0000     0. 
   6   5  11    388.69   15.35  0. 1.0000     0. 
   7   5 -14    105.25    5.16  0. 1.0000     0. 
   5   5 -27      8.83    2.67  0. 1.0000     0. 
   0   5 -39     42.66    4.29  0. 1.0000     0. 
 -13   5 -39      5.71    2.99  0. 1.0000     0. 
  -1   5 -40      6.28    3.28  0. 1.0000     0. 
  -2   5 -41     35.05    4.05  0. 1.0000     0. 
  -6   6  42     38.68    4.13  0. 1.0000     0. 
  -3   6  39     13.19    3.30  0. 1.0000     0. 
   5   6  21    155.63    7.17  0. 1.0000     0. 
   7   6  11     38.72    2.30  0. 1.0000     0. 
   8   6 -14     59.75    3.64  0. 1.0000     0. 
   6   6 -28     56.54    4.15  0. 1.0000     0. 
   3   6 -37      4.40    3.05  0. 1.0000     0. 
   2   6 -39     34.21    4.10  0. 1.0000     0. 
   0   6 -42     58.24    4.91  0. 1.0000     0. 
  -1   6 -43     11.53    3.43  0. 1.0000     0. 
  -2   6 -44     -0.37    3.17  0. 1.0000     0. 
  -4   6 -45     41.73    4.41  0. 1.0000     0. 
   4   7  28      1.33    2.41  0. 1.0000     0. 
   6   7  21     41.72    3.18  0. 1.0000     0. 
   9   7  -1      6.94    1.08  0. 1.0000     0. 
   9   7 -12     13.92    2.29  0. 1.0000     0. 
   4   7 -38      9.13    3.40  0. 1.0000     0. 
   3   7 -40     12.71    3.61  0. 1.0000     0. 
   4   8  31     70.37    4.63  0. 1.0000     0. 
   5   8  28     28.03    3.13  0. 1.0000     0. 
   9   8 -22      0.36    2.46  0. 1.0000     0. 
   8   8 -28     17.87    3.14  0. 1.0000     0. 
   1   9  40      1.26    3.05  0. 1.0000     0. 
   3   9  36     32.31    3.70  0. 1.0000     0. 
   7   9  24     15.26    2.65  0. 1.0000     0. 
  10   9 -20      1.57    2.45  0. 1.0000     0. 
   8   9 -32     14.51    3.38  0. 1.0000     0. 
   7  10  27     19.07    2.89  0. 1.0000     0. 
   8  10  23      0.52    2.35  0. 1.0000     0. 
  11  10 -17      1.73    2.33  0. 1.0000     0. 
  10  10 -26     74.77    4.99  0. 1.0000     0. 
   4  11  38     49.03    4.32  0. 1.0000     0. 
  10  11 -30     39.66    4.04  0. 1.0000     0. 
   3  12  42      2.35    3.18  0. 1.0000     0. 
   4  12  40     15.22    3.45  0. 1.0000     0. 
  12  12 -20      0.24    2.69  0. 1.0000     0. 
  11  12 -28     92.38    5.80  0. 1.0000     0. 
   8  12 -41      3.33    3.59  0. 1.0000     0. 
   9  13 -40      2.06    3.32  0. 1.0000     0. 
  11  15 -37      6.54    3.48  0. 1.0000     0. 
  -7  -1  13      3.58    1.80  0. 1.0000     0. 
 -12  -1  11     18.23    2.36  0. 1.0000     0. 
  -5  -1  10    485.49   19.24  0. 1.0000     0. 
 -13  -1   8     25.19    2.33  0. 1.0000     0. 
 -10  -1 -15      2.61    1.52  0. 1.0000     0. 
  -9  -1 -16     48.95    2.88  0. 1.0000     0. 
 -16   0   9     -1.15    2.14  0. 1.0000     0. 
   0   0  -8    399.20   15.75  0. 1.0000     0. 
 -13   0 -18     29.86    2.38  0. 1.0000     0. 
 -12   0 -20     27.54    2.43  0. 1.0000     0. 
  -4   0 -22     61.03    3.77  0. 1.0000     0. 
 -11   1  26     14.81    2.97  0. 1.0000     0. 
 -16   1  19     12.95    2.89  0. 1.0000     0. 
  -1   1  16   1027.25   40.12  0. 1.0000     0. 
 -18   1  10      7.14    2.61  0. 1.0000     0. 
 -11   1 -27     -0.32    2.00  0. 1.0000     0. 
  -6   1 -29     13.57    2.63  0. 1.0000     0. 
  -7   1 -29     24.65    2.83  0. 1.0000     0. 
  -8   1 -29     10.00    2.37  0. 1.0000     0. 
  -7   2  30    108.62    6.04  0. 1.0000     0. 
 -12   2  30     -0.33    2.88  0. 1.0000     0. 
  -4   2  27     50.31    3.73  0. 1.0000     0. 
 -15   2  27     -1.14    2.98  0. 1.0000     0. 
 -16   2  25     -1.06    2.90  0. 1.0000     0. 
   1   2  16      8.98    2.22  0. 1.0000     0. 
 -20   2   6     57.29    3.91  0. 1.0000     0. 
 -20   2  -1      4.21    1.74  0. 1.0000     0. 
   2   2 -21     -1.55    2.10  0. 1.0000     0. 
   0   2 -27     27.45    3.09  0. 1.0000     0. 
  -1   2 -29      0.83    2.67  0. 1.0000     0. 
  -5   2 -33      0.92    2.71  0. 1.0000     0. 
  -8   3  34     -0.50    3.02  0. 1.0000     0. 
  -6   3  33     63.68    4.55  0. 1.0000     0. 
  -5   3  32      1.74    2.60  0. 1.0000     0. 
  -4   3  31     67.72    4.59  0. 1.0000     0. 
  -2   3  28    157.53    7.65  0. 1.0000     0. 
 -17   3  28      0.63    3.20  0. 1.0000     0. 
   0   3  24      2.12    2.32  0. 1.0000     0. 
   4   3 -19    771.02   30.55  0. 1.0000     0. 
 -18   3 -22     -0.15    1.93  0. 1.0000     0. 
   3   3 -24    130.18    6.51  0. 1.0000     0. 
 -17   3 -25     16.86    2.61  0. 1.0000     0. 
 -11   3 -35     -0.94    2.57  0. 1.0000     0. 
  -6   3 -37    216.48   10.29  0. 1.0000     0. 
  -7   3 -37      2.36    2.77  0. 1.0000     0. 
 -14   4  36      1.01    3.18  0. 1.0000     0. 
 -15   4  35      1.54    3.23  0. 1.0000     0. 
  -3   4  33     56.53    4.27  0. 1.0000     0. 
 -17   4  32      9.72    3.47  0. 1.0000     0. 
  -1   4  30     17.46    3.00  0. 1.0000     0. 
   0   4  28     24.15    2.97  0. 1.0000     0. 
   6   4 -13    256.31   10.73  0. 1.0000     0. 
   4   4 -26      2.34    2.60  0. 1.0000     0. 
   2   4 -32     20.33    3.14  0. 1.0000     0. 
   1   4 -34     26.15    3.39  0. 1.0000     0. 
  -1   4 -37      1.43    2.89  0. 1.0000     0. 
  -3   4 -39      5.99    3.19  0. 1.0000     0. 
 -10   4 -39     11.52    3.07  0. 1.0000     0. 
  -5   4 -40      2.06    3.12  0. 1.0000     0. 
  -8   4 -40     -1.65    2.94  0. 1.0000     0. 
  -8   5  40     23.95    3.62  0. 1.0000     0. 
  -6   5  39     35.10    3.92  0. 1.0000     0. 
 -21   5  26     -0.38    3.56  0. 1.0000     0. 
 -22   5  22      6.88    3.73  0. 1.0000     0. 
 -14   5 -38     11.38    3.08  0. 1.0000     0. 
 -10   5 -42      2.97    3.12  0. 1.0000     0. 
  -5   5 -43     44.67    4.37  0. 1.0000     0. 
  -6   5 -43     17.45    3.54  0. 1.0000     0. 
  -7   5 -43     36.84    4.19  0. 1.0000     0. 
  -5   6  41     57.19    4.71  0. 1.0000     0. 
  -4   6  40     14.41    3.38  0. 1.0000     0. 
   2   6  30    264.72   11.74  0. 1.0000     0. 
   7   6 -23    148.59    7.27  0. 1.0000     0. 
   5   6 -32    105.32    6.02  0. 1.0000     0. 
 -13   6 -42     12.94    3.33  0. 1.0000     0. 
 -12   6 -43     -1.33    3.18  0. 1.0000     0. 
  -9   6 -45     36.93    4.29  0. 1.0000     0. 
   0   7  37      3.12    2.99  0. 1.0000     0. 
   2   7  33      9.01    2.80  0. 1.0000     0. 
   9   7 -13     35.20    2.85  0. 1.0000     0. 
   8   7 -23     17.01    2.89  0. 1.0000     0. 
   2   7 -42      7.13    3.32  0. 1.0000     0. 
  -1   8  41     11.89    3.48  0. 1.0000     0. 
   6   8 -36      3.00    3.51  0. 1.0000     0. 
   4   8 -41      2.54    3.29  0. 1.0000     0. 
   3   8 -43      0.21    3.27  0. 1.0000     0. 
   1   8 -46      2.00    3.43  0. 1.0000     0. 
  -1   9  43     40.01    4.19  0. 1.0000     0. 
   2   9  38      3.40    3.09  0. 1.0000     0. 
   7   9 -36     -1.14    3.41  0. 1.0000     0. 
   6   9 -39     30.82    4.02  0. 1.0000     0. 
   1  10  42      5.73    3.30  0. 1.0000     0. 
   2  10  40      4.34    3.10  0. 1.0000     0. 
   3  10  38      1.34    3.13  0. 1.0000     0. 
   7  10 -39      9.04    3.54  0. 1.0000     0. 
   2  11  42     -0.87    3.15  0. 1.0000     0. 
   3  11  40     10.14    3.23  0. 1.0000     0. 
  11  11 -24      2.35    2.82  0. 1.0000     0. 
   9  11 -35      0.19    3.21  0. 1.0000     0. 
   9  12 -38     36.19    4.38  0. 1.0000     0. 
  11  13 -32     13.60    3.52  0. 1.0000     0. 
  11  14 -35      1.38    3.32  0. 1.0000     0. 
  10  14 -39     43.99    4.76  0. 1.0000     0. 
  -3  -1  -9    186.86    7.66  0. 1.0000     0. 
  -4  -1 -13    151.96    6.55  0. 1.0000     0. 
  -5  -1 -15      3.76    1.54  0. 1.0000     0. 
  -6  -1 -16    679.49   26.71  0. 1.0000     0. 
  -7   0  20    137.40    6.66  0. 1.0000     0. 
  -5   0  18     34.05    2.87  0. 1.0000     0. 
 -13   0  18    260.27   11.44  0. 1.0000     0. 
 -14   0  16     10.25    2.63  0. 1.0000     0. 
  -1   0 -15     -0.40    2.14  0. 1.0000     0. 
  -7   0 -24     38.22    3.02  0. 1.0000     0. 
  -8   1  26     93.73    5.42  0. 1.0000     0. 
  -9   1  26      3.79    2.71  0. 1.0000     0. 
 -10   1  26     12.16    2.83  0. 1.0000     0. 
 -14   1  23     58.63    4.35  0. 1.0000     0. 
 -15   1  21     60.63    4.44  0. 1.0000     0. 
   1   1   8      1.30    1.51  0. 1.0000     0. 
   2   1  -9    336.14   13.44  0. 1.0000     0. 
   1   1 -17    303.30   12.62  0. 1.0000     0. 
 -15   1 -20     22.43    2.34  0. 1.0000     0. 
   0   1 -21     49.81    3.45  0. 1.0000     0. 
  -3   1 -27      5.59    2.47  0. 1.0000     0. 
 -10   1 -28      3.62    2.05  0. 1.0000     0. 
  -6   2  29     98.53    5.64  0. 1.0000     0. 
 -13   2  29     16.90    3.42  0. 1.0000     0. 
  -5   2  28     30.38    3.32  0. 1.0000     0. 
 -14   2  28     22.03    3.33  0. 1.0000     0. 
   0   2  19    163.04    7.38  0. 1.0000     0. 
 -19   2  15      9.74    3.05  0. 1.0000     0. 
 -20   2   5     19.69    2.68  0. 1.0000     0. 
   3   2 -16     79.63    4.40  0. 1.0000     0. 
 -17   2 -20     14.77    2.18  0. 1.0000     0. 
 -16   2 -23     11.39    2.26  0. 1.0000     0. 
  -9   2 -33      3.82    2.58  0. 1.0000     0. 
  -9   3  34      9.93    3.32  0. 1.0000     0. 
 -10   3  34      0.28    2.79  0. 1.0000     0. 
 -11   3  34      0.21    2.95  0. 1.0000     0. 
 -13   3  33    141.06    7.55  0. 1.0000     0. 
 -14   3  32     -1.33    3.02  0. 1.0000     0. 
 -15   3  31     38.52    4.19  0. 1.0000     0. 
  -1   3  26     51.04    3.79  0. 1.0000     0. 
 -20   3  18      1.22    3.10  0. 1.0000     0. 
   3   3  14    124.88    5.69  0. 1.0000     0. 
 -21   3  11      2.82    2.80  0. 1.0000     0. 
   5   3  -2    165.12    6.63  0. 1.0000     0. 
   1   3 -30    198.24    9.30  0. 1.0000     0. 
   0   3 -32      6.80    2.71  0. 1.0000     0. 
 -13   3 -33      9.23    2.61  0. 1.0000     0. 
  -2   3 -35    118.86    6.49  0. 1.0000     0. 
 -10   3 -36     43.27    3.85  0. 1.0000     0. 
  -5   3 -37     28.54    3.77  0. 1.0000     0. 
  -8   3 -37     40.97    3.93  0. 1.0000     0. 
  -8   4  37      3.23    3.20  0. 1.0000     0. 
 -12   4  37      1.78    3.29  0. 1.0000     0. 
  -6   4  36     37.91    3.86  0. 1.0000     0. 
  -4   4  34     13.29    3.04  0. 1.0000     0. 
 -21   4  20      1.47    3.36  0. 1.0000     0. 
 -22   4  14      0.86    3.21  0. 1.0000     0. 
 -14   4 -35     -0.09    2.41  0. 1.0000     0. 
   0   4 -36    115.15    6.51  0. 1.0000     0. 
  -4   4 -40     14.68    3.49  0. 1.0000     0. 
  -5   5  38     50.07    4.34  0. 1.0000     0. 
  -4   5  37      0.12    2.82  0. 1.0000     0. 
  -3   5  36     25.06    3.46  0. 1.0000     0. 
  -1   5  33     51.32    4.16  0. 1.0000     0. 
   1   5  29     91.49    5.26  0. 1.0000     0. 
   7   5 -15    264.82   11.19  0. 1.0000     0. 
   6   5 -23      1.39    2.47  0. 1.0000     0. 
   4   5 -31      6.47    2.96  0. 1.0000     0. 
   3   5 -34     42.74    3.99  0. 1.0000     0. 
   2   5 -36     72.23    4.99  0. 1.0000     0. 
   1   5 -38    128.46    7.06  0. 1.0000     0. 
  -8   5 -43      4.76    3.29  0. 1.0000     0. 
  -7   6  42      1.28    3.45  0. 1.0000     0. 
   0   6  34     -0.17    2.77  0. 1.0000     0. 
   8   6 -15      2.55    2.06  0. 1.0000     0. 
   4   6 -35      2.18    2.90  0. 1.0000     0. 
   1   6 -41     27.35    3.92  0. 1.0000     0. 
 -14   6 -41     14.59    3.36  0. 1.0000     0. 
 -11   6 -44     -0.61    3.16  0. 1.0000     0. 
  -6   6 -46     13.13    3.68  0. 1.0000     0. 
  -7   6 -46     56.79    4.93  0. 1.0000     0. 
  -5   7  43     48.32    4.43  0. 1.0000     0. 
  -3   7  41     -1.17    3.07  0. 1.0000     0. 
   1   7  35      1.57    2.80  0. 1.0000     0. 
   7   7 -29      0.30    2.99  0. 1.0000     0. 
   5   7 -36     12.96    3.39  0. 1.0000     0. 
   0   7 -45      0.60    3.19  0. 1.0000     0. 
  -1   7 -46     78.76    5.73  0. 1.0000     0. 
   7   8 -33      4.35    3.07  0. 1.0000     0. 
   5   8 -39      5.74    3.26  0. 1.0000     0. 
   2   8 -45     39.68    4.53  0. 1.0000     0. 
   9   9  14     31.55    2.32  0. 1.0000     0. 
  10   9 -21     12.82    2.72  0. 1.0000     0. 
   9   9 -28     -0.76    2.95  0. 1.0000     0. 
   5   9 -42     12.25    3.56  0. 1.0000     0. 
   4   9 -44      0.74    3.54  0. 1.0000     0. 
   5  10  33      3.50    2.88  0. 1.0000     0. 
   6  10  30     20.11    3.15  0. 1.0000     0. 
   9  10  18     16.40    2.20  0. 1.0000     0. 
  10  10  12     12.12    1.56  0. 1.0000     0. 
  11  10 -18    127.99    6.47  0. 1.0000     0. 
   9  10 -32      5.51    3.14  0. 1.0000     0. 
   8  10 -36      6.40    3.20  0. 1.0000     0. 
   6  10 -42     20.74    3.81  0. 1.0000     0. 
   8  11 -39      1.52    3.20  0. 1.0000     0. 
   7  11 -42     12.22    3.77  0. 1.0000     0. 
  11  12 -29     11.52    3.30  0. 1.0000     0. 
  10  12 -34      3.25    3.20  0. 1.0000     0. 
  10  13 -37      9.87    3.58  0. 1.0000     0. 
 -10  -1  13     64.23    3.74  0. 1.0000     0. 
 -11  -1  12      8.55    2.08  0. 1.0000     0. 
  -4  -1   7    391.44   15.46  0. 1.0000     0. 
 -13  -1   7      0.60    1.81  0. 1.0000     0. 
 -11   0  20    177.97    8.30  0. 1.0000     0. 
  -6   0  19      1.26    2.10  0. 1.0000     0. 
 -12   0  19     -0.30    2.31  0. 1.0000     0. 
  -3   0  14    116.80    5.63  0. 1.0000     0. 
 -15   0  13      0.01    2.39  0. 1.0000     0. 
 -16   0   8      2.36    2.18  0. 1.0000     0. 
   0   0  -9     -0.33    1.57  0. 1.0000     0. 
  -3   0 -21     -0.98    2.04  0. 1.0000     0. 
  -6   0 -24    143.35    6.77  0. 1.0000     0. 
  -8   0 -24    120.29    5.91  0. 1.0000     0. 
 -12   1  25      1.28    2.73  0. 1.0000     0. 
 -13   1  24      0.00    2.69  0. 1.0000     0. 
  -4   1  22    529.94   21.45  0. 1.0000     0. 
 -18   1   9     18.06    2.75  0. 1.0000     0. 
 -16   1 -17     -0.37    1.60  0. 1.0000     0. 
 -12   1 -26      0.94    1.98  0. 1.0000     0. 
  -5   1 -29     78.34    4.77  0. 1.0000     0. 
  -9   1 -29     25.25    2.77  0. 1.0000     0. 
  -8   2  30      5.82    2.90  0. 1.0000     0. 
 -11   2  30     18.49    3.38  0. 1.0000     0. 
 -18   2  19      3.47    3.03  0. 1.0000     0. 
 -20   2   4      2.36    2.27  0. 1.0000     0. 
 -20   2   3      0.89    2.17  0. 1.0000     0. 
 -20   2   1      8.83    2.14  0. 1.0000     0. 
 -20   2   0      3.77    1.88  0. 1.0000     0. 
   1   2 -25      9.00    2.75  0. 1.0000     0. 
  -2   2 -31    130.26    6.75  0. 1.0000     0. 
  -3   2 -32     34.43    3.50  0. 1.0000     0. 
 -18   3  25      2.11    3.21  0. 1.0000     0. 
 -19   3  22     -0.63    3.19  0. 1.0000     0. 
   1   3  21    182.07    8.13  0. 1.0000     0. 
 -15   3 -30      1.64    2.32  0. 1.0000     0. 
  -1   3 -34     -0.86    2.74  0. 1.0000     0. 
  -3   3 -36     -3.43    3.09  0. 1.0000     0. 
  -9   3 -37      0.87    2.53  0. 1.0000     0. 
  -9   4  37     67.31    5.11  0. 1.0000     0. 
 -10   4  37      3.95    3.14  0. 1.0000     0. 
 -13   4  36     28.26    3.92  0. 1.0000     0. 
  -5   4  35    234.17   10.85  0. 1.0000     0. 
 -16   4  33     27.67    3.99  0. 1.0000     0. 
 -19   4  27      3.03    3.41  0. 1.0000     0. 
 -20   4  24      1.57    3.34  0. 1.0000     0. 
   5   4  10    332.92   13.19  0. 1.0000     0. 
   6   4 -14      9.98    2.08  0. 1.0000     0. 
   5   4 -22     89.32    4.95  0. 1.0000     0. 
   3   4 -30     19.01    3.09  0. 1.0000     0. 
  -9   4 -40     12.02    3.20  0. 1.0000     0. 
  -9   5  40      2.60    3.22  0. 1.0000     0. 
 -10   5  40     13.03    3.55  0. 1.0000     0. 
 -22   5  21     -0.10    3.48  0. 1.0000     0. 
   5   5  16     87.77    4.37  0. 1.0000     0. 
   5   5 -28     23.25    3.29  0. 1.0000     0. 
 -17   5 -33      0.67    2.43  0. 1.0000     0. 
 -16   5 -35      6.64    2.76  0. 1.0000     0. 
  -1   5 -41      4.51    3.30  0. 1.0000     0. 
  -4   5 -43     10.14    3.54  0. 1.0000     0. 
  -9   5 -43      0.74    3.13  0. 1.0000     0. 
   1   6  32    127.22    6.63  0. 1.0000     0. 
   3   6  27      0.55    2.36  0. 1.0000     0. 
   4   6  24    276.68   11.86  0. 1.0000     0. 
   7   6 -24     79.18    4.89  0. 1.0000     0. 
 -16   6 -38      0.04    2.74  0. 1.0000     0. 
 -10   6 -45      1.84    3.19  0. 1.0000     0. 
  -5   6 -46     -1.16    3.33  0. 1.0000     0. 
  -8   6 -46     -1.66    3.39  0. 1.0000     0. 
  -4   7  42     -0.19    3.12  0. 1.0000     0. 
   7   7  16     16.44    2.08  0. 1.0000     0. 
   8   7  10     13.27    1.47  0. 1.0000     0. 
   9   7 -14     58.32    3.64  0. 1.0000     0. 
   6   7 -33     30.22    3.66  0. 1.0000     0. 
   3   7 -41      0.03    3.24  0. 1.0000     0. 
   1   7 -44      8.41    3.40  0. 1.0000     0. 
  -2   8  42      0.35    3.13  0. 1.0000     0. 
   0   8  39     19.72    3.51  0. 1.0000     0. 
   3   8  33    153.43    7.70  0. 1.0000     0. 
   6   8  24      2.00    2.29  0. 1.0000     0. 
   9   8 -23     60.85    4.18  0. 1.0000     0. 
   8   8 -29      2.78    2.77  0. 1.0000     0. 
   4   9  33     56.92    4.32  0. 1.0000     0. 
   8   9 -33     31.43    3.84  0. 1.0000     0. 
  10  10 -27     12.20    3.06  0. 1.0000     0. 
   5  11  35     36.27    3.84  0. 1.0000     0. 
   7  11  29      1.17    2.68  0. 1.0000     0. 
  12  11 -11     14.10    2.39  0. 1.0000     0. 
  11  11 -25     10.50    3.06  0. 1.0000     0. 
  10  11 -31     16.56    3.44  0. 1.0000     0. 
   5  12  37      1.93    3.04  0. 1.0000     0. 
  -9  -1  13     22.02    2.33  0. 1.0000     0. 
  -6  -1  11    105.40    5.02  0. 1.0000     0. 
 -12  -1  10      2.44    1.95  0. 1.0000     0. 
  -7  -1 -17     49.31    2.99  0. 1.0000     0. 
  -8  -1 -17     14.77    1.91  0. 1.0000     0. 
  -4   0  16     65.25    3.88  0. 1.0000     0. 
  -2   0  11     -0.02    1.80  0. 1.0000     0. 
  -2   0 -19      0.03    1.92  0. 1.0000     0. 
 -11   0 -22     63.24    3.72  0. 1.0000     0. 
 -10   0 -23      0.25    1.84  0. 1.0000     0. 
  -7   1  25     44.13    3.74  0. 1.0000     0. 
  -2   1  18     37.81    3.00  0. 1.0000     0. 
 -16   1  18     35.80    3.59  0. 1.0000     0. 
   2   1 -10     69.32    3.60  0. 1.0000     0. 
 -17   1 -13     -0.05    1.25  0. 1.0000     0. 
  -1   1 -24     33.91    3.09  0. 1.0000     0. 
  -2   1 -26    177.53    8.23  0. 1.0000     0. 
  -9   2  30     87.79    5.42  0. 1.0000     0. 
 -15   2  26     -0.17    2.90  0. 1.0000     0. 
 -17   2  22     29.98    3.66  0. 1.0000     0. 
 -19   2  14     24.89    3.35  0. 1.0000     0. 
 -20   2   2     23.56    2.59  0. 1.0000     0. 
   2   2 -22      9.81    2.38  0. 1.0000     0. 
 -11   2 -32     28.95    3.14  0. 1.0000     0. 
  -6   2 -34     67.41    4.71  0. 1.0000     0. 
  -7   2 -34      7.46    2.86  0. 1.0000     0. 
  -7   3  33     18.94    3.16  0. 1.0000     0. 
 -12   3  33     28.87    3.76  0. 1.0000     0. 
  -3   3  29     15.76    3.11  0. 1.0000     0. 
 -16   3  29     10.19    3.32  0. 1.0000     0. 
 -17   3  27      9.46    3.32  0. 1.0000     0. 
 -21   3  10      0.56    2.59  0. 1.0000     0. 
   4   3 -20    222.15    9.74  0. 1.0000     0. 
   2   3 -28    153.59    7.58  0. 1.0000     0. 
 -16   3 -28      0.07    2.25  0. 1.0000     0. 
 -14   3 -32      3.22    2.49  0. 1.0000     0. 
  -4   3 -37    159.66    8.22  0. 1.0000     0. 
  -7   4  36     40.32    4.03  0. 1.0000     0. 
 -14   4  35     65.73    5.14  0. 1.0000     0. 
 -15   4  34     23.96    3.81  0. 1.0000     0. 
  -2   4  31    333.64   14.42  0. 1.0000     0. 
   3   4  19     45.57    3.06  0. 1.0000     0. 
 -22   4  13     30.07    3.85  0. 1.0000     0. 
   4   4 -27     39.11    3.53  0. 1.0000     0. 
 -18   4 -27      2.86    2.32  0. 1.0000     0. 
   1   4 -35     85.66    5.36  0. 1.0000     0. 
  -1   4 -38     78.72    5.27  0. 1.0000     0. 
 -12   4 -38     13.83    3.04  0. 1.0000     0. 
  -2   4 -39     62.34    5.00  0. 1.0000     0. 
 -11   4 -39      1.26    2.78  0. 1.0000     0. 
  -6   4 -41     17.93    3.48  0. 1.0000     0. 
  -7   4 -41     13.31    3.42  0. 1.0000     0. 
  -7   5  39      2.34    3.24  0. 1.0000     0. 
 -21   5  25     13.43    3.82  0. 1.0000     0. 
   4   5  20     24.78    2.51  0. 1.0000     0. 
   7   5 -16      3.69    2.07  0. 1.0000     0. 
 -15   5 -37      2.73    2.64  0. 1.0000     0. 
   0   5 -40     39.70    4.23  0. 1.0000     0. 
 -12   5 -41      5.08    3.07  0. 1.0000     0. 
  -2   5 -42      0.02    3.10  0. 1.0000     0. 
  -6   6  41      8.19    3.24  0. 1.0000     0. 
  -2   6  37      6.34    3.02  0. 1.0000     0. 
   8   6 -16      3.86    2.18  0. 1.0000     0. 
   6   6 -29     29.07    3.38  0. 1.0000     0. 
   3   6 -38      6.78    3.19  0. 1.0000     0. 
   2   6 -40     -0.54    3.65  0. 1.0000     0. 
   0   6 -43      4.39    3.18  0. 1.0000     0. 
  -1   6 -44     29.89    3.99  0. 1.0000     0. 
  -4   6 -46     -0.57    3.30  0. 1.0000     0. 
  -1   7  38     -0.55    2.95  0. 1.0000     0. 
   3   7  30      6.68    2.68  0. 1.0000     0. 
   8   7 -24     14.45    2.86  0. 1.0000     0. 
   4   7 -39     38.83    4.44  0. 1.0000     0. 
   2   7 -43     17.41    3.67  0. 1.0000     0. 
   1   8  37      1.52    3.07  0. 1.0000     0. 
   2   8  35     10.41    3.09  0. 1.0000     0. 
   7   8  20     67.92    3.95  0. 1.0000     0. 
   8   8  15     65.27    3.52  0. 1.0000     0. 
  10   8  -6     76.27    3.81  0. 1.0000     0. 
  10   8  -7    116.59    5.37  0. 1.0000     0. 
  10   8  -8    112.79    5.27  0. 1.0000     0. 
  10   8  -9     31.52    2.50  0. 1.0000     0. 
  10   8 -10      4.22    1.92  0. 1.0000     0. 
   6   8 -37     68.68    5.28  0. 1.0000     0. 
   4   8 -42     -2.32    3.49  0. 1.0000     0. 
   3   8 -44     14.90    3.76  0. 1.0000     0. 
   0   9  41      0.86    2.97  0. 1.0000     0. 
   5   9  30      6.62    2.61  0. 1.0000     0. 
   6   9  27     19.94    2.81  0. 1.0000     0. 
  10   9 -22     29.25    3.18  0. 1.0000     0. 
   7   9 -37     55.04    4.65  0. 1.0000     0. 
   6   9 -40      6.34    3.28  0. 1.0000     0. 
   0  10  43    114.15    6.74  0. 1.0000     0. 
  11  10 -19      3.59    2.49  0. 1.0000     0. 
   7  10 -40      2.27    3.26  0. 1.0000     0. 
   6  11  32     49.20    4.14  0. 1.0000     0. 
  12  11 -12     74.43    4.36  0. 1.0000     0. 
   9  11 -36      5.67    3.28  0. 1.0000     0. 
  12  12 -22      2.41    2.81  0. 1.0000     0. 
   4  13  41      1.29    3.30  0. 1.0000     0. 
  11  13 -33     21.91    3.81  0. 1.0000     0. 
  11  14 -36      0.00    3.36  0. 1.0000     0. 
  -7  -1  12    353.81   14.36  0. 1.0000     0. 
  -3  -1 -10    419.25   16.55  0. 1.0000     0. 
 -11  -1 -14     14.23    1.61  0. 1.0000     0. 
  -8   0  20      1.94    2.35  0. 1.0000     0. 
 -10   0  20     13.59    2.56  0. 1.0000     0. 
  -1   0   7     -0.81    1.52  0. 1.0000     0. 
 -16   0   7      0.59    2.10  0. 1.0000     0. 
  -1   0 -16   1097.59   42.79  0. 1.0000     0. 
 -14   0 -16     89.11    4.29  0. 1.0000     0. 
  -4   0 -23     -0.53    2.10  0. 1.0000     0. 
  -9   0 -24     13.73    2.21  0. 1.0000     0. 
 -11   1  25     13.74    2.98  0. 1.0000     0. 
  -6   1  24     58.46    4.04  0. 1.0000     0. 
  -5   1  23     17.40    2.60  0. 1.0000     0. 
 -14   1  22     59.01    4.38  0. 1.0000     0. 
  -3   1  20     21.41    2.56  0. 1.0000     0. 
   0   1  12    110.84    5.11  0. 1.0000     0. 
 -18   1   8      0.54    2.28  0. 1.0000     0. 
   1   1 -18     26.78    2.67  0. 1.0000     0. 
  -7   1 -30      1.00    2.20  0. 1.0000     0. 
  -7   2  29      8.48    2.73  0. 1.0000     0. 
 -12   2  29      0.13    3.01  0. 1.0000     0. 
 -16   2  24      9.36    3.17  0. 1.0000     0. 
  -2   2  23      2.96    2.16  0. 1.0000     0. 
  -1   2  21      0.34    2.09  0. 1.0000     0. 
   3   2 -17     61.95    3.81  0. 1.0000     0. 
 -15   2 -26      1.63    2.13  0. 1.0000     0. 
   0   2 -28     71.26    4.54  0. 1.0000     0. 
 -14   2 -28      2.21    2.27  0. 1.0000     0. 
  -1   2 -30     69.76    4.47  0. 1.0000     0. 
 -12   2 -31     50.36    3.87  0. 1.0000     0. 
 -10   2 -33      2.27    2.40  0. 1.0000     0. 
  -5   2 -34     27.26    3.40  0. 1.0000     0. 
  -8   2 -34      9.49    2.68  0. 1.0000     0. 
  -8   3  33      4.54    2.88  0. 1.0000     0. 
  -6   3  32     -0.65    2.76  0. 1.0000     0. 
  -4   3  30      0.96    2.55  0. 1.0000     0. 
 -15   3  30      7.49    3.23  0. 1.0000     0. 
 -20   3  17     11.22    3.37  0. 1.0000     0. 
 -20   3 -14     -0.71    1.49  0. 1.0000     0. 
   3   3 -25      6.47    2.60  0. 1.0000     0. 
   1   3 -31     83.36    5.09  0. 1.0000     0. 
   0   3 -33    205.70    9.65  0. 1.0000     0. 
 -11   3 -36      4.59    2.60  0. 1.0000     0. 
  -6   3 -38     30.23    3.68  0. 1.0000     0. 
  -7   3 -38     16.14    3.23  0. 1.0000     0. 
 -17   4  31      8.00    3.47  0. 1.0000     0. 
  -1   4  29     94.52    5.40  0. 1.0000     0. 
 -21   4  19      6.07    3.45  0. 1.0000     0. 
   4   4  15     63.53    3.44  0. 1.0000     0. 
   6   4 -15      2.35    1.88  0. 1.0000     0. 
 -16   4 -32      1.10    2.43  0. 1.0000     0. 
   2   4 -33     69.59    4.73  0. 1.0000     0. 
 -15   4 -34      3.78    2.57  0. 1.0000     0. 
 -13   4 -37      2.03    2.67  0. 1.0000     0. 
 -10   4 -40     -0.82    2.81  0. 1.0000     0. 
  -5   4 -41      1.67    3.11  0. 1.0000     0. 
  -8   4 -41     21.01    3.60  0. 1.0000     0. 
  -2   5  34      5.72    2.76  0. 1.0000     0. 
 -20   5  28     -1.27    3.59  0. 1.0000     0. 
   2   5  26     42.86    3.51  0. 1.0000     0. 
   6   5 -24     28.95    3.18  0. 1.0000     0. 
   4   5 -32    201.21    9.62  0. 1.0000     0. 
   2   5 -37      0.22    2.88  0. 1.0000     0. 
 -13   5 -40      9.27    3.18  0. 1.0000     0. 
  -5   5 -44      2.17    3.22  0. 1.0000     0. 
  -6   5 -44     10.94    3.48  0. 1.0000     0. 
  -7   5 -44      1.75    3.25  0. 1.0000     0. 
  -5   6  40     -0.16    3.26  0. 1.0000     0. 
  -4   6  39     92.62    5.79  0. 1.0000     0. 
  -3   6  38      7.25    3.36  0. 1.0000     0. 
   6   6  16     67.73    3.68  0. 1.0000     0. 
   5   6 -33     -0.57    2.88  0. 1.0000     0. 
   4   6 -36      1.58    3.03  0. 1.0000     0. 
 -15   6 -40      6.88    3.06  0. 1.0000     0. 
   1   6 -42      5.27    3.42  0. 1.0000     0. 
  -2   6 -45     89.22    6.03  0. 1.0000     0. 
   5   7  24    249.72   10.86  0. 1.0000     0. 
   9   7 -15     10.26    2.32  0. 1.0000     0. 
   7   7 -30      9.33    3.12  0. 1.0000     0. 
   4   8  30     32.31    3.31  0. 1.0000     0. 
  10   8  -5     27.26    2.09  0. 1.0000     0. 
  10   8 -11      5.32    2.07  0. 1.0000     0. 
   9   8 -24     29.79    3.24  0. 1.0000     0. 
   7   8 -34     15.36    3.44  0. 1.0000     0. 
   5   8 -40     43.56    4.54  0. 1.0000     0. 
   1   9  39     18.88    3.49  0. 1.0000     0. 
   3   9  35     19.08    3.26  0. 1.0000     0. 
   8   9  19      0.14    1.96  0. 1.0000     0. 
   9   9 -29     20.66    3.39  0. 1.0000     0. 
   4  10  35     74.26    5.09  0. 1.0000     0. 
   9  10 -33     23.67    3.71  0. 1.0000     0. 
   8  10 -37     -2.27    3.15  0. 1.0000     0. 
   6  10 -43     13.67    3.79  0. 1.0000     0. 
   1  11  43     78.81    5.62  0. 1.0000     0. 
   4  11  37     18.22    3.41  0. 1.0000     0. 
  12  11 -13     22.38    2.77  0. 1.0000     0. 
   8  11 -40     13.00    3.76  0. 1.0000     0. 
   2  12  43     14.43    3.62  0. 1.0000     0. 
   4  12  39      2.22    3.17  0. 1.0000     0. 
   6  12  34     -0.43    2.89  0. 1.0000     0. 
  11  12 -30     64.05    4.86  0. 1.0000     0. 
  10  12 -35      5.59    3.31  0. 1.0000     0. 
   9  12 -39      7.41    3.46  0. 1.0000     0. 
  10  13 -38     11.98    3.65  0. 1.0000     0. 
 -10  -1  12     36.82    2.77  0. 1.0000     0. 
 -11  -1  11     -0.81    1.94  0. 1.0000     0. 
  -5  -1   9      0.32    1.76  0. 1.0000     0. 
 -13  -1   6    116.89    5.40  0. 1.0000     0. 
  -3  -1   2    386.75   15.00  0. 1.0000     0. 
  -4  -1 -14     56.13    3.14  0. 1.0000     0. 
  -6  -1 -17    103.86    4.93  0. 1.0000     0. 
  -9  -1 -17     46.20    2.86  0. 1.0000     0. 
 -13   0  17     -0.15    2.38  0. 1.0000     0. 
 -14   0  15      1.22    2.43  0. 1.0000     0. 
 -15   0  12      0.03    2.27  0. 1.0000     0. 
   0   0 -10     45.81    2.73  0. 1.0000     0. 
  -5   0 -24     41.86    3.01  0. 1.0000     0. 
  -8   1  25     38.05    3.44  0. 1.0000     0. 
 -10   1  25     29.51    3.26  0. 1.0000     0. 
 -12   1  24     16.38    2.91  0. 1.0000     0. 
 -15   1  20      4.25    2.74  0. 1.0000     0. 
   2   1 -11      6.52    1.72  0. 1.0000     0. 
   0   1 -22    387.04   15.99  0. 1.0000     0. 
 -14   1 -23     10.36    2.21  0. 1.0000     0. 
 -13   1 -25      5.50    2.13  0. 1.0000     0. 
  -3   1 -28    235.74   10.51  0. 1.0000     0. 
 -11   1 -28      4.94    2.13  0. 1.0000     0. 
 -10   1 -29     16.84    2.53  0. 1.0000     0. 
  -6   1 -30     40.24    3.47  0. 1.0000     0. 
  -8   1 -30     -1.09    2.34  0. 1.0000     0. 
  -6   2  28     12.50    2.92  0. 1.0000     0. 
 -13   2  28     11.44    3.16  0. 1.0000     0. 
 -14   2  27     34.74    3.77  0. 1.0000     0. 
  -4   2  26    249.99   11.08  0. 1.0000     0. 
 -18   2  18     -0.63    2.92  0. 1.0000     0. 
   1   2  15    395.26   15.96  0. 1.0000     0. 
   1   2 -26    274.97   11.97  0. 1.0000     0. 
  -9   3  33      4.34    3.04  0. 1.0000     0. 
 -11   3  33     34.85    3.90  0. 1.0000     0. 
 -13   3  32      2.00    3.01  0. 1.0000     0. 
  -5   3  31     12.52    2.85  0. 1.0000     0. 
 -14   3  31     43.91    4.31  0. 1.0000     0. 
  -2   3  27     32.76    3.37  0. 1.0000     0. 
 -18   3  24     -2.33    3.21  0. 1.0000     0. 
   0   3  23     33.81    2.95  0. 1.0000     0. 
 -19   3  21      1.48    3.04  0. 1.0000     0. 
 -21   3   9     82.22    5.18  0. 1.0000     0. 
 -19   3 -19     36.11    2.86  0. 1.0000     0. 
   4   3 -21    552.26   22.29  0. 1.0000     0. 
  -2   3 -36     12.86    3.10  0. 1.0000     0. 
 -10   3 -37     31.95    3.54  0. 1.0000     0. 
  -5   3 -38      0.50    2.94  0. 1.0000     0. 
  -8   3 -38     -1.35    2.71  0. 1.0000     0. 
  -8   4  36     20.03    3.44  0. 1.0000     0. 
 -12   4  36      7.04    3.36  0. 1.0000     0. 
  -6   4  35     72.45    4.94  0. 1.0000     0. 
  -3   4  32      3.81    2.88  0. 1.0000     0. 
   0   4  27     22.21    2.86  0. 1.0000     0. 
 -19   4  26      0.28    3.36  0. 1.0000     0. 
 -20   4  23     27.33    4.01  0. 1.0000     0. 
   2   4  22      8.59    2.24  0. 1.0000     0. 
 -22   4  12      0.45    3.15  0. 1.0000     0. 
   5   4 -23      5.63    2.43  0. 1.0000     0. 
 -17   4 -30      1.66    2.33  0. 1.0000     0. 
   0   4 -37     35.37    3.71  0. 1.0000     0. 
  -8   5  39     22.22    3.65  0. 1.0000     0. 
  -6   5  38      2.30    2.92  0. 1.0000     0. 
  -3   5  35     -0.24    2.72  0. 1.0000     0. 
   3   5  23     11.45    2.38  0. 1.0000     0. 
 -22   5  20      1.07    3.52  0. 1.0000     0. 
   7   5 -17     38.01    3.06  0. 1.0000     0. 
   5   5 -29     65.68    4.63  0. 1.0000     0. 
   3   5 -35     -0.11    2.90  0. 1.0000     0. 
   1   5 -39     21.55    3.86  0. 1.0000     0. 
 -14   5 -39      2.99    2.85  0. 1.0000     0. 
 -10   5 -43      3.46    3.14  0. 1.0000     0. 
  -8   5 -44     14.05    3.46  0. 1.0000     0. 
  -7   6  41     48.17    4.41  0. 1.0000     0. 
   8   6 -17    295.36   12.47  0. 1.0000     0. 
   7   6 -25     43.95    3.72  0. 1.0000     0. 
 -13   6 -43     25.36    3.81  0. 1.0000     0. 
 -12   6 -44      7.58    3.38  0. 1.0000     0. 
 -11   6 -45      6.91    3.10  0. 1.0000     0. 
   0   7  36     22.09    3.31  0. 1.0000     0. 
   2   7  32      0.68    2.60  0. 1.0000     0. 
   4   7  27     65.83    4.24  0. 1.0000     0. 
   9   7   0     23.15    1.37  0. 1.0000     0. 
   9   7 -16     80.65    4.51  0. 1.0000     0. 
   8   7 -25     43.52    3.78  0. 1.0000     0. 
   6   7 -34     14.40    3.32  0. 1.0000     0. 
   5   7 -37      0.71    3.35  0. 1.0000     0. 
   1   7 -45     34.27    4.19  0. 1.0000     0. 
   0   7 -46     -0.50    3.33  0. 1.0000     0. 
  -1   7 -47     14.11    3.44  0. 1.0000     0. 
  -1   8  40     18.16    3.47  0. 1.0000     0. 
   5   8  27     43.03    3.49  0. 1.0000     0. 
  10   8 -12      5.14    2.05  0. 1.0000     0. 
   8   8 -30     56.92    4.43  0. 1.0000     0. 
   2   8 -46      4.92    3.28  0. 1.0000     0. 
  -1   9  42     26.91    3.97  0. 1.0000     0. 
   2   9  37     18.74    3.45  0. 1.0000     0. 
   7   9  23      0.38    2.18  0. 1.0000     0. 
   8   9 -34     20.21    3.69  0. 1.0000     0. 
   5   9 -43     82.24    5.79  0. 1.0000     0. 
   4   9 -45     26.37    4.01  0. 1.0000     0. 
   1  10  41      8.01    3.29  0. 1.0000     0. 
   2  10  39     -1.43    3.07  0. 1.0000     0. 
   3  10  37     79.72    5.38  0. 1.0000     0. 
   7  10  26     34.77    3.28  0. 1.0000     0. 
  11  10 -20      3.60    2.63  0. 1.0000     0. 
  10  10 -28     22.01    3.44  0. 1.0000     0. 
   2  11  41      7.11    3.32  0. 1.0000     0. 
   3  11  39      1.32    3.10  0. 1.0000     0. 
   8  11  25     85.02    4.99  0. 1.0000     0. 
  12  11 -14     76.27    4.53  0. 1.0000     0. 
  11  11 -26     28.49    3.63  0. 1.0000     0. 
  10  11 -32     -1.57    3.11  0. 1.0000     0. 
   7  11 -43      3.80    3.49  0. 1.0000     0. 
   3  12  41      6.69    3.38  0. 1.0000     0. 
  12  12 -23     21.70    3.33  0. 1.0000     0. 
 -12  -1   9      2.47    1.82  0. 1.0000     0. 
 -12  -1 -12     38.18    2.20  0. 1.0000     0. 
 -10  -1 -16      0.99    1.47  0. 1.0000     0. 
  -7   0  19     -0.40    2.16  0. 1.0000     0. 
 -11   0  19     -0.98    2.39  0. 1.0000     0. 
  -6   0  18     15.02    2.46  0. 1.0000     0. 
 -12   0  18    204.06    9.24  0. 1.0000     0. 
  -5   0  17      0.65    2.13  0. 1.0000     0. 
 -16   0   6    174.31    7.76  0. 1.0000     0. 
 -13   0 -19      1.32    1.63  0. 1.0000     0. 
 -12   0 -21     -0.24    1.74  0. 1.0000     0. 
  -3   0 -22     38.01    3.17  0. 1.0000     0. 
  -6   0 -25      2.34    2.03  0. 1.0000     0. 
  -7   0 -25     -0.65    2.04  0. 1.0000     0. 
  -8   0 -25     -0.30    1.96  0. 1.0000     0. 
  -9   1  25    114.73    6.11  0. 1.0000     0. 
 -13   1  23     15.29    3.06  0. 1.0000     0. 
 -16   1  17     -1.71    2.67  0. 1.0000     0. 
  -1   1  15    283.97   11.83  0. 1.0000     0. 
 -18   1   7     -0.58    2.22  0. 1.0000     0. 
  -1   1 -25      0.22    2.29  0. 1.0000     0. 
  -2   1 -27     32.10    3.13  0. 1.0000     0. 
  -5   1 -30     11.33    2.65  0. 1.0000     0. 
  -8   2  29     24.09    3.17  0. 1.0000     0. 
 -11   2  29     18.69    3.25  0. 1.0000     0. 
  -5   2  27      1.12    2.51  0. 1.0000     0. 
 -17   2  21      0.35    2.87  0. 1.0000     0. 
   0   2  18     10.92    2.20  0. 1.0000     0. 
 -19   2  13      0.64    2.56  0. 1.0000     0. 
   2   2  11     74.61    3.71  0. 1.0000     0. 
   3   2 -18      2.57    2.09  0. 1.0000     0. 
 -13   2 -30      6.88    2.16  0. 1.0000     0. 
  -2   2 -32     24.87    3.19  0. 1.0000     0. 
  -3   2 -33    121.49    6.50  0. 1.0000     0. 
  -9   2 -34     39.58    3.54  0. 1.0000     0. 
 -16   3  28      3.35    3.14  0. 1.0000     0. 
 -17   3  26     -0.18    3.03  0. 1.0000     0. 
  -1   3  25     -0.54    2.39  0. 1.0000     0. 
   4   3   8    545.69   21.24  0. 1.0000     0. 
 -18   3 -23     11.68    2.29  0. 1.0000     0. 
 -17   3 -26      2.74    2.16  0. 1.0000     0. 
   2   3 -29    203.82    9.56  0. 1.0000     0. 
 -13   3 -34      4.29    2.59  0. 1.0000     0. 
  -1   3 -35    182.60    8.92  0. 1.0000     0. 
  -3   3 -37     18.56    3.48  0. 1.0000     0. 
  -9   4  36     18.83    3.40  0. 1.0000     0. 
 -10   4  36      5.69    3.23  0. 1.0000     0. 
 -13   4  35      3.29    3.14  0. 1.0000     0. 
  -5   4  34     42.90    4.04  0. 1.0000     0. 
  -4   4  33    371.59   16.02  0. 1.0000     0. 
 -16   4  32      8.09    3.36  0. 1.0000     0. 
   6   4 -16     19.93    2.49  0. 1.0000     0. 
   3   4 -31     57.18    4.24  0. 1.0000     0. 
 -14   4 -36     -0.20    2.45  0. 1.0000     0. 
  -4   4 -41     43.37    4.32  0. 1.0000     0. 
  -9   4 -41      3.45    2.94  0. 1.0000     0. 
  -9   5  39     40.64    4.19  0. 1.0000     0. 
 -10   5  39     37.13    4.02  0. 1.0000     0. 
  -5   5  37     15.58    3.30  0. 1.0000     0. 
  -4   5  36    121.96    6.78  0. 1.0000     0. 
  -1   5  32      6.66    2.76  0. 1.0000     0. 
 -19   5  30     14.04    3.90  0. 1.0000     0. 
   1   5  28      2.64    2.53  0. 1.0000     0. 
 -21   5  24     13.77    3.73  0. 1.0000     0. 
  -1   5 -42      9.40    3.39  0. 1.0000     0. 
  -4   5 -44      3.23    3.25  0. 1.0000     0. 
   0   6  33     10.93    2.86  0. 1.0000     0. 
   2   6  29    111.30    5.91  0. 1.0000     0. 
   5   6  20     11.87    2.20  0. 1.0000     0. 
   6   6 -30     44.78    3.87  0. 1.0000     0. 
   3   6 -39     16.62    3.67  0. 1.0000     0. 
 -14   6 -42     14.82    3.37  0. 1.0000     0. 
  -5   6 -47     -0.77    3.35  0. 1.0000     0. 
  -5   7  42     -1.01    3.18  0. 1.0000     0. 
  -4   7  41     14.50    3.47  0. 1.0000     0. 
  -3   7  40     17.87    3.81  0. 1.0000     0. 
   1   7  34      4.27    2.93  0. 1.0000     0. 
   6   7  20     12.82    2.31  0. 1.0000     0. 
   4   7 -40      6.52    3.35  0. 1.0000     0. 
   3   7 -42     14.77    3.82  0. 1.0000     0. 
  -2   8  41      0.50    2.92  0. 1.0000     0. 
  10   8  -4     45.79    2.61  0. 1.0000     0. 
  10   8 -13      2.78    2.06  0. 1.0000     0. 
   6   8 -38     17.53    3.59  0. 1.0000     0. 
  10   9 -23     19.94    3.03  0. 1.0000     0. 
   7   9 -38      3.21    3.32  0. 1.0000     0. 
   6   9 -41     12.24    3.53  0. 1.0000     0. 
   5  10  32      2.92    2.71  0. 1.0000     0. 
   8  10  22     68.32    4.14  0. 1.0000     0. 
   7  10 -41      0.23    3.25  0. 1.0000     0. 
  12  11 -15     18.17    2.84  0. 1.0000     0. 
   9  11 -37      1.88    3.25  0. 1.0000     0. 
   5  13  38     22.23    3.74  0. 1.0000     0. 
  11  13 -34     47.09    4.56  0. 1.0000     0. 
  11  14 -37      1.69    3.40  0. 1.0000     0. 
  -9  -1  12    130.74    6.06  0. 1.0000     0. 
  -4  -1   6    448.49   17.58  0. 1.0000     0. 
  -3  -1 -11    208.23    8.61  0. 1.0000     0. 
  -7  -1 -18      5.90    1.77  0. 1.0000     0. 
  -3   0  13     -1.50    2.17  0. 1.0000     0. 
   0   0 -11     -0.52    1.69  0. 1.0000     0. 
  -1   0 -17      0.75    2.01  0. 1.0000     0. 
  -2   0 -20    168.93    7.66  0. 1.0000     0. 
 -10   0 -24    133.56    6.39  0. 1.0000     0. 
  -7   1  24     14.01    2.65  0. 1.0000     0. 
  -4   1  21      7.65    2.35  0. 1.0000     0. 
   2   1 -12    911.78   35.56  0. 1.0000     0. 
   1   1 -19     77.73    4.34  0. 1.0000     0. 
 -15   1 -21      0.50    1.81  0. 1.0000     0. 
 -12   1 -27     10.46    2.34  0. 1.0000     0. 
  -9   1 -30     13.43    2.52  0. 1.0000     0. 
  -9   2  29      1.81    2.69  0. 1.0000     0. 
 -15   2  25     96.52    5.83  0. 1.0000     0. 
 -16   2  23     42.89    3.98  0. 1.0000     0. 
 -18   2 -17     15.00    1.96  0. 1.0000     0. 
   2   2 -23      4.16    2.27  0. 1.0000     0. 
 -16   2 -24      3.63    2.09  0. 1.0000     0. 
   0   2 -29      8.58    2.69  0. 1.0000     0. 
  -6   2 -35     25.40    3.54  0. 1.0000     0. 
  -7   2 -35     91.80    5.51  0. 1.0000     0. 
  -7   3  32     21.45    3.25  0. 1.0000     0. 
 -12   3  32     -1.74    2.99  0. 1.0000     0. 
   1   3  20      2.12    2.01  0. 1.0000     0. 
 -20   3  16      0.83    3.01  0. 1.0000     0. 
 -21   3   8     10.06    2.86  0. 1.0000     0. 
   5   3  -1      5.20    0.92  0. 1.0000     0. 
   3   3 -26     38.04    3.47  0. 1.0000     0. 
  -4   3 -38     26.85    3.72  0. 1.0000     0. 
  -9   3 -38     -0.07    2.66  0. 1.0000     0. 
 -14   4  34      3.91    3.21  0. 1.0000     0. 
 -15   4  33      2.96    3.13  0. 1.0000     0. 
 -17   4  30      0.68    3.20  0. 1.0000     0. 
 -21   4  18     10.72    3.46  0. 1.0000     0. 
 -22   4  11      4.43    2.92  0. 1.0000     0. 
   4   4 -28     33.31    3.49  0. 1.0000     0. 
   2   4 -34      7.64    2.87  0. 1.0000     0. 
   1   4 -36    145.30    7.61  0. 1.0000     0. 
  -1   4 -39      1.28    3.34  0. 1.0000     0. 
  -2   4 -40      1.86    3.25  0. 1.0000     0. 
  -7   5  38     32.95    3.94  0. 1.0000     0. 
 -20   5  27     12.01    3.75  0. 1.0000     0. 
   7   5 -18    225.74    9.90  0. 1.0000     0. 
   6   5 -25    246.02   10.96  0. 1.0000     0. 
   4   5 -33     -0.69    2.84  0. 1.0000     0. 
 -17   5 -34     20.40    3.22  0. 1.0000     0. 
 -16   5 -36     -0.49    2.50  0. 1.0000     0. 
   0   5 -41      9.85    3.71  0. 1.0000     0. 
  -2   5 -43      9.86    3.38  0. 1.0000     0. 
  -9   5 -44     31.03    4.02  0. 1.0000     0. 
  -8   6  41      0.15    3.32  0. 1.0000     0. 
  -6   6  40      7.52    3.13  0. 1.0000     0. 
  -2   6  36     -0.57    2.76  0. 1.0000     0. 
   1   6  31     54.48    4.12  0. 1.0000     0. 
   8   6 -18     23.88    2.86  0. 1.0000     0. 
   5   6 -34     43.59    4.03  0. 1.0000     0. 
   4   6 -37     61.91    4.85  0. 1.0000     0. 
 -16   6 -39      0.47    2.74  0. 1.0000     0. 
   2   6 -41      4.57    3.33  0. 1.0000     0. 
   0   6 -44      3.92    3.31  0. 1.0000     0. 
  -1   6 -45     13.37    3.70  0. 1.0000     0. 
  -2   6 -46     66.82    5.28  0. 1.0000     0. 
  -4   6 -47     -1.90    3.31  0. 1.0000     0. 
   9   7 -17     90.71    4.91  0. 1.0000     0. 
   7   7 -31     16.64    3.25  0. 1.0000     0. 
   2   7 -44      3.31    3.59  0. 1.0000     0. 
  -4   8  43    171.53    8.95  0. 1.0000     0. 
  -3   8  42     15.58    3.63  0. 1.0000     0. 
   0   8  38     36.89    3.97  0. 1.0000     0. 
   3   8  32      1.65    2.77  0. 1.0000     0. 
  10   8 -14     15.40    2.40  0. 1.0000     0. 
   9   8 -25     14.81    3.03  0. 1.0000     0. 
   7   8 -35     37.19    4.22  0. 1.0000     0. 
   5   8 -41    107.18    6.61  0. 1.0000     0. 
   4   8 -43    170.12    8.99  0. 1.0000     0. 
   3   8 -45     85.98    6.17  0. 1.0000     0. 
  -2   9  43      2.77    3.17  0. 1.0000     0. 
   4   9  32      5.54    2.83  0. 1.0000     0. 
   9   9 -30     23.04    3.46  0. 1.0000     0. 
   6  10  29      9.30    2.79  0. 1.0000     0. 
  11  10 -21     81.88    5.03  0. 1.0000     0. 
  10  10 -29    107.92    6.28  0. 1.0000     0. 
   9  10 -34      7.55    3.28  0. 1.0000     0. 
   8  10 -38     10.67    3.37  0. 1.0000     0. 
   5  11  34     -1.20    3.06  0. 1.0000     0. 
  11  11 -27     18.89    3.38  0. 1.0000     0. 
  10  11 -33      0.53    3.11  0. 1.0000     0. 
   5  12  36      0.65    2.94  0. 1.0000     0. 
  12  12 -24     34.36    3.73  0. 1.0000     0. 
  11  12 -31     14.60    3.40  0. 1.0000     0. 
  10  12 -36     20.07    3.76  0. 1.0000     0. 
   9  12 -40     -0.25    3.29  0. 1.0000     0. 
  10  13 -39      5.47    3.51  0. 1.0000     0. 
  -7  -1  11     36.38    2.58  0. 1.0000     0. 
  -6  -1  10    370.16   14.86  0. 1.0000     0. 
 -13  -1   5     93.93    4.47  0. 1.0000     0. 
  -8  -1 -18    319.47   13.07  0. 1.0000     0. 
  -8   0  19      0.49    2.22  0. 1.0000     0. 
 -10   0  19     -0.56    2.34  0. 1.0000     0. 
 -13   0  16    391.01   16.26  0. 1.0000     0. 
  -4   0  15     -0.36    1.97  0. 1.0000     0. 
 -14   0  14    367.00   15.33  0. 1.0000     0. 
 -15   0  11      0.25    2.22  0. 1.0000     0. 
 -16   0   5      1.17    1.96  0. 1.0000     0. 
 -11   0 -23     -0.65    1.89  0. 1.0000     0. 
  -4   0 -24    307.87   12.99  0. 1.0000     0. 
  -9   0 -25     -1.79    2.00  0. 1.0000     0. 
 -11   1  24      5.93    2.61  0. 1.0000     0. 
  -6   1  23     -0.78    2.55  0. 1.0000     0. 
  -5   1  22     75.02    4.37  0. 1.0000     0. 
 -14   1  21     -0.20    2.68  0. 1.0000     0. 
 -15   1  19     -0.33    2.65  0. 1.0000     0. 
 -18   1   6     51.23    3.47  0. 1.0000     0. 
   0   1 -23    121.36    6.06  0. 1.0000     0. 
  -7   2  28    308.34   13.40  0. 1.0000     0. 
 -12   2  28     11.71    3.02  0. 1.0000     0. 
 -14   2  26      4.46    2.86  0. 1.0000     0. 
  -3   2  24    409.58   16.95  0. 1.0000     0. 
 -18   2  17      1.29    2.89  0. 1.0000     0. 
 -19   2  12      0.10    2.64  0. 1.0000     0. 
 -17   2 -21      9.28    2.08  0. 1.0000     0. 
  -1   2 -31     -0.56    2.61  0. 1.0000     0. 
 -11   2 -33      0.12    2.34  0. 1.0000     0. 
 -10   2 -34     49.92    3.97  0. 1.0000     0. 
  -5   2 -35     20.81    3.38  0. 1.0000     0. 
  -8   2 -35      2.20    2.63  0. 1.0000     0. 
 -13   3  31     26.79    3.60  0. 1.0000     0. 
 -15   3  29     -1.17    2.93  0. 1.0000     0. 
  -3   3  28     39.72    3.44  0. 1.0000     0. 
 -18   3  23      0.29    3.14  0. 1.0000     0. 
 -19   3  20     -0.02    2.97  0. 1.0000     0. 
   3   3  13     21.48    1.96  0. 1.0000     0. 
   4   3 -22     14.95    2.67  0. 1.0000     0. 
 -15   3 -31      2.61    2.37  0. 1.0000     0. 
   1   3 -32      6.83    2.93  0. 1.0000     0. 
   0   3 -34     26.46    3.42  0. 1.0000     0. 
  -7   4  35      1.37    2.87  0. 1.0000     0. 
 -12   4  35      3.13    3.47  0. 1.0000     0. 
  -2   4  30     -1.35    2.69  0. 1.0000     0. 
 -20   4  22      3.82    3.37  0. 1.0000     0. 
   6   4 -17   1018.10   39.95  0. 1.0000     0. 
   5   4 -24     -0.20    2.56  0. 1.0000     0. 
   0   4 -38     75.14    5.24  0. 1.0000     0. 
 -12   4 -39      2.33    2.77  0. 1.0000     0. 
  -5   4 -42      8.81    3.29  0. 1.0000     0. 
  -6   4 -42      7.08    3.20  0. 1.0000     0. 
  -7   4 -42     -1.23    3.19  0. 1.0000     0. 
 -12   5  38     39.30    4.29  0. 1.0000     0. 
  -2   5  33     20.19    3.15  0. 1.0000     0. 
 -22   5  19      2.35    3.51  0. 1.0000     0. 
   5   5 -30    151.95    7.64  0. 1.0000     0. 
   3   5 -36     33.24    3.71  0. 1.0000     0. 
   2   5 -38      0.72    3.02  0. 1.0000     0. 
 -15   5 -38      2.21    2.65  0. 1.0000     0. 
 -12   5 -42      2.12    3.11  0. 1.0000     0. 
 -11   5 -43     12.30    3.40  0. 1.0000     0. 
  -6   5 -45      0.14    3.25  0. 1.0000     0. 
  -7   5 -45      3.60    3.32  0. 1.0000     0. 
  -5   6  39     -2.36    3.05  0. 1.0000     0. 
   3   6  26    346.96   14.62  0. 1.0000     0. 
   4   6  23     33.83    3.00  0. 1.0000     0. 
   7   6 -26     97.55    5.54  0. 1.0000     0. 
   1   6 -43     45.84    4.44  0. 1.0000     0. 
  -1   7  37     15.73    3.41  0. 1.0000     0. 
   8   7 -26     37.65    3.71  0. 1.0000     0. 
   6   7 -35     -0.03    2.67  0. 1.0000     0. 
   5   7 -38     11.34    3.63  0. 1.0000     0. 
   0   7 -47      0.98    3.34  0. 1.0000     0. 
   1   8  36     57.53    4.51  0. 1.0000     0. 
   2   8  34      5.55    2.97  0. 1.0000     0. 
   8   8 -31     -0.06    2.90  0. 1.0000     0. 
   0   9  40     64.33    5.02  0. 1.0000     0. 
  10   9 -24     64.43    4.39  0. 1.0000     0. 
   8   9 -35     14.99    3.54  0. 1.0000     0. 
   5   9 -44     24.98    3.91  0. 1.0000     0. 
   0  10  42    142.74    7.86  0. 1.0000     0. 
   6  10 -44     36.91    4.31  0. 1.0000     0. 
   7  11  28      0.48    2.66  0. 1.0000     0. 
  12  11 -16      2.03    2.53  0. 1.0000     0. 
   8  11 -41     15.34    3.74  0. 1.0000     0. 
   3  13  42      1.80    3.23  0. 1.0000     0. 
   4  13  40     -1.13    3.28  0. 1.0000     0. 
  11  13 -35      0.75    3.25  0. 1.0000     0. 
 -10  -1  11     11.39    2.05  0. 1.0000     0. 
 -11  -1  10    204.30    8.78  0. 1.0000     0. 
 -12  -1   8    376.45   15.22  0. 1.0000     0. 
  -4  -1 -15      2.44    1.65  0. 1.0000     0. 
 -11  -1 -15     43.18    2.59  0. 1.0000     0. 
  -6  -1 -18     12.86    1.94  0. 1.0000     0. 
  -2   0  10   1062.72   41.22  0. 1.0000     0. 
   0   0 -12    478.01   18.95  0. 1.0000     0. 
  -5   0 -25      2.89    2.32  0. 1.0000     0. 
  -8   1  24    115.30    6.06  0. 1.0000     0. 
 -10   1  24     57.77    4.13  0. 1.0000     0. 
 -12   1  23     -0.63    2.49  0. 1.0000     0. 
 -13   1  22     54.03    4.12  0. 1.0000     0. 
  -3   1  19      2.10    2.07  0. 1.0000     0. 
  -2   1  17     11.02    2.36  0. 1.0000     0. 
   1   1   7    991.30   38.28  0. 1.0000     0. 
   2   1 -13      9.03    2.17  0. 1.0000     0. 
 -16   1 -18     10.50    1.87  0. 1.0000     0. 
  -3   1 -29      6.51    2.66  0. 1.0000     0. 
 -13   2  27      2.73    2.92  0. 1.0000     0. 
  -2   2  22     13.05    2.36  0. 1.0000     0. 
  -1   2  20     68.16    4.02  0. 1.0000     0. 
 -17   2  20      0.82    2.92  0. 1.0000     0. 
   3   2 -19    227.22    9.88  0. 1.0000     0. 
   1   2 -27     16.94    2.76  0. 1.0000     0. 
 -14   2 -29      0.31    2.20  0. 1.0000     0. 
 -12   2 -32     17.60    2.90  0. 1.0000     0. 
  -3   2 -34      0.85    2.89  0. 1.0000     0. 
  -8   3  32      5.37    2.87  0. 1.0000     0. 
 -11   3  32     51.70    4.36  0. 1.0000     0. 
  -6   3  31      2.30    2.66  0. 1.0000     0. 
  -5   3  30     -0.80    2.55  0. 1.0000     0. 
 -14   3  30      2.28    2.99  0. 1.0000     0. 
  -4   3  29      3.87    2.71  0. 1.0000     0. 
 -20   3  15     38.05    3.97  0. 1.0000     0. 
 -21   3   7     10.68    2.80  0. 1.0000     0. 
 -16   3 -29     -0.05    2.29  0. 1.0000     0. 
   2   3 -30      1.24    2.59  0. 1.0000     0. 
 -14   3 -33     -0.11    2.34  0. 1.0000     0. 
 -12   3 -36      1.79    2.68  0. 1.0000     0. 
  -2   3 -37      0.62    2.96  0. 1.0000     0. 
 -11   3 -37     10.04    2.81  0. 1.0000     0. 
  -5   3 -39     90.92    5.86  0. 1.0000     0. 
  -6   3 -39      0.24    2.90  0. 1.0000     0. 
  -7   3 -39      2.03    2.89  0. 1.0000     0. 
 -19   4  25      7.15    3.45  0. 1.0000     0. 
 -18   4 -28      1.54    2.30  0. 1.0000     0. 
   3   4 -32      2.56    2.96  0. 1.0000     0. 
 -16   4 -33      0.28    2.38  0. 1.0000     0. 
 -15   4 -35      8.77    2.73  0. 1.0000     0. 
 -13   4 -38     15.55    3.11  0. 1.0000     0. 
 -10   4 -41      0.07    2.82  0. 1.0000     0. 
  -8   4 -42      7.66    3.24  0. 1.0000     0. 
  -8   5  38     57.50    4.75  0. 1.0000     0. 
  -6   5  37      2.71    3.19  0. 1.0000     0. 
 -19   5  29      0.95    3.45  0. 1.0000     0. 
   2   5  25     19.92    2.67  0. 1.0000     0. 
 -21   5  23     -0.88    3.42  0. 1.0000     0. 
   4   5  19    133.55    6.25  0. 1.0000     0. 
   5   5  15    202.55    8.53  0. 1.0000     0. 
   6   5  10    321.19   12.73  0. 1.0000     0. 
   7   5 -19    291.15   12.39  0. 1.0000     0. 
   1   5 -40     11.30    3.38  0. 1.0000     0. 
 -13   5 -41     27.64    3.74  0. 1.0000     0. 
 -10   5 -44      2.50    3.19  0. 1.0000     0. 
  -5   5 -45      0.32    3.20  0. 1.0000     0. 
  -8   5 -45      2.55    3.40  0. 1.0000     0. 
  -4   6  38     19.56    3.76  0. 1.0000     0. 
  -3   6  37      0.33    2.86  0. 1.0000     0. 
 -22   6  24     18.10    4.15  0. 1.0000     0. 
   7   6  10     17.01    1.58  0. 1.0000     0. 
   8   6 -19    131.52    6.46  0. 1.0000     0. 
 -15   6 -41      8.14    3.17  0. 1.0000     0. 
  -3   6 -47     47.63    4.59  0. 1.0000     0. 
  -6   7  42     16.93    3.44  0. 1.0000     0. 
   3   7  29     97.15    5.50  0. 1.0000     0. 
   9   7 -18      8.15    2.31  0. 1.0000     0. 
   1   7 -46     29.78    4.25  0. 1.0000     0. 
  -1   8  39     -0.50    2.94  0. 1.0000     0. 
   6   8  23    130.12    6.36  0. 1.0000     0. 
  10   8  -3    112.04    4.89  0. 1.0000     0. 
  10   8 -15     93.38    4.96  0. 1.0000     0. 
   9   8 -26     15.21    2.93  0. 1.0000     0. 
   1   9  38     36.03    3.86  0. 1.0000     0. 
   5   9  29     13.11    2.75  0. 1.0000     0. 
   6   9  26     18.94    2.84  0. 1.0000     0. 
   9   9 -31      5.33    3.06  0. 1.0000     0. 
   7   9 -39      0.72    3.19  0. 1.0000     0. 
   4  10  34      3.54    2.81  0. 1.0000     0. 
   9  10  17      9.43    2.07  0. 1.0000     0. 
  11  10 -22      7.13    2.87  0. 1.0000     0. 
   1  11  42     61.24    4.95  0. 1.0000     0. 
   6  11  31     -0.70    2.78  0. 1.0000     0. 
  12  11 -17      2.75    2.60  0. 1.0000     0. 
   9  11 -38     55.98    4.90  0. 1.0000     0. 
   2  12  42     15.06    3.53  0. 1.0000     0. 
   4  12  38     19.97    3.52  0. 1.0000     0. 
  11  12 -32      5.20    3.27  0. 1.0000     0. 
  10  12 -37     16.68    3.59  0. 1.0000     0. 
  11  14 -38     16.88    3.85  0. 1.0000     0. 
  -5  -1   8    837.24   32.57  0. 1.0000     0. 
 -13  -1   4     16.05    1.80  0. 1.0000     0. 
  -3  -1 -12    362.88   14.51  0. 1.0000     0. 
  -9  -1 -18     32.53    2.46  0. 1.0000     0. 
  -7   0  18     27.89    2.76  0. 1.0000     0. 
 -11   0  18     48.67    3.56  0. 1.0000     0. 
 -12   0  17     -0.36    2.34  0. 1.0000     0. 
  -5   0  16      6.73    2.02  0. 1.0000     0. 
 -16   0   4      9.72    2.01  0. 1.0000     0. 
 -14   0 -17     -0.98    1.36  0. 1.0000     0. 
  -1   0 -18     35.32    2.85  0. 1.0000     0. 
  -2   0 -21     -0.53    2.01  0. 1.0000     0. 
  -3   0 -23      2.07    2.32  0. 1.0000     0. 
  -6   0 -26     25.52    2.72  0. 1.0000     0. 
  -7   0 -26      3.20    2.11  0. 1.0000     0. 
  -9   1  24     42.68    3.41  0. 1.0000     0. 
 -16   1  16     35.83    3.46  0. 1.0000     0. 
 -18   1   5      2.32    2.09  0. 1.0000     0. 
   1   1 -20      0.73    2.14  0. 1.0000     0. 
 -14   1 -24     -0.03    1.93  0. 1.0000     0. 
  -1   1 -26     36.83    3.24  0. 1.0000     0. 
  -2   1 -28     72.27    4.54  0. 1.0000     0. 
 -11   1 -29      2.03    2.16  0. 1.0000     0. 
 -10   1 -30      5.45    2.28  0. 1.0000     0. 
  -8   2  28     23.08    3.29  0. 1.0000     0. 
 -11   2  28      8.86    3.13  0. 1.0000     0. 
  -6   2  27    199.93    9.30  0. 1.0000     0. 
  -5   2  26    229.88   10.31  0. 1.0000     0. 
  -4   2  25      4.59    2.48  0. 1.0000     0. 
 -15   2  24     38.70    3.90  0. 1.0000     0. 
   3   2   5   1838.52   70.57  0. 1.0000     0. 
   2   2 -24    550.31   22.32  0. 1.0000     0. 
 -15   2 -27      0.48    2.12  0. 1.0000     0. 
  -2   2 -33     57.35    4.26  0. 1.0000     0. 
  -4   2 -35      0.06    2.88  0. 1.0000     0. 
  -9   2 -35      3.25    2.55  0. 1.0000     0. 
  -9   3  32      4.85    2.94  0. 1.0000     0. 
 -16   3  27      9.19    3.23  0. 1.0000     0. 
  -2   3  26      3.18    2.45  0. 1.0000     0. 
 -17   3  25     57.03    4.70  0. 1.0000     0. 
   0   3  22     28.49    2.88  0. 1.0000     0. 
 -21   3   6     27.39    3.23  0. 1.0000     0. 
   3   3 -27     82.54    5.01  0. 1.0000     0. 
  -1   3 -36     20.12    3.37  0. 1.0000     0. 
 -10   3 -38      6.48    2.82  0. 1.0000     0. 
  -8   3 -39      9.90    3.02  0. 1.0000     0. 
  -8   4  35     28.47    3.70  0. 1.0000     0. 
 -11   4  35     -2.57    3.04  0. 1.0000     0. 
  -6   4  34     36.33    3.65  0. 1.0000     0. 
 -13   4  34     44.25    4.27  0. 1.0000     0. 
  -3   4  31     63.36    4.49  0. 1.0000     0. 
 -16   4  31     18.04    3.70  0. 1.0000     0. 
  -1   4  28     94.22    5.31  0. 1.0000     0. 
   0   4  26    118.37    5.95  0. 1.0000     0. 
   2   4  21     59.01    3.68  0. 1.0000     0. 
   3   4  18     49.75    3.15  0. 1.0000     0. 
 -21   4  17     17.47    3.65  0. 1.0000     0. 
   6   4 -18    609.79   24.40  0. 1.0000     0. 
   4   4 -29     84.04    5.12  0. 1.0000     0. 
  -4   4 -42     -0.84    3.26  0. 1.0000     0. 
  -9   5  38     14.40    3.49  0. 1.0000     0. 
 -10   5  38     24.28    3.75  0. 1.0000     0. 
 -13   5  37     32.93    4.04  0. 1.0000     0. 
  -5   5  36     21.88    3.36  0. 1.0000     0. 
  -3   5  34     33.89    3.88  0. 1.0000     0. 
 -20   5  26      4.02    3.60  0. 1.0000     0. 
   6   5 -26     49.97    3.92  0. 1.0000     0. 
   4   5 -34     24.97    3.38  0. 1.0000     0. 
 -14   5 -40     18.58    3.38  0. 1.0000     0. 
  -1   5 -43     -0.11    3.31  0. 1.0000     0. 
  -2   5 -44     53.48    4.74  0. 1.0000     0. 
  -4   5 -45     26.56    3.90  0. 1.0000     0. 
  -7   6  40     24.82    3.64  0. 1.0000     0. 
   8   6   2      1.26    0.42  0. 1.0000     0. 
   5   6 -35     70.20    5.04  0. 1.0000     0. 
   3   6 -40     63.33    5.12  0. 1.0000     0. 
   2   6 -42     17.44    3.69  0. 1.0000     0. 
 -13   6 -44     -0.72    3.16  0. 1.0000     0. 
  -5   7  41      7.82    3.20  0. 1.0000     0. 
   0   7  35     14.71    3.10  0. 1.0000     0. 
   2   7  31    149.31    7.46  0. 1.0000     0. 
   4   7  26    365.33   15.33  0. 1.0000     0. 
   5   7  23     18.26    2.59  0. 1.0000     0. 
   7   7  15     87.20    4.32  0. 1.0000     0. 
   8   7 -27      9.82    2.84  0. 1.0000     0. 
   7   7 -32      7.77    3.11  0. 1.0000     0. 
   4   7 -41      9.21    3.54  0. 1.0000     0. 
   3   7 -43     24.52    3.91  0. 1.0000     0. 
   4   8  29      9.78    2.66  0. 1.0000     0. 
   7   8  19    111.05    5.43  0. 1.0000     0. 
  10   8 -16     60.62    3.88  0. 1.0000     0. 
   7   8 -36     -0.68    3.29  0. 1.0000     0. 
   6   8 -39      6.43    3.40  0. 1.0000     0. 
   4   8 -44      1.48    3.59  0. 1.0000     0. 
  -1   9  41      7.76    3.33  0. 1.0000     0. 
   2   9  36     14.74    3.33  0. 1.0000     0. 
   3   9  34      5.14    2.82  0. 1.0000     0. 
   9   9  13     62.13    3.25  0. 1.0000     0. 
  10   9 -25      2.16    2.71  0. 1.0000     0. 
   6   9 -42     61.33    4.97  0. 1.0000     0. 
  -1  10  43     40.79    4.36  0. 1.0000     0. 
   1  10  40     20.51    3.48  0. 1.0000     0. 
  10  10 -30      9.20    3.17  0. 1.0000     0. 
   9  10 -35      6.73    3.29  0. 1.0000     0. 
   8  10 -39     16.44    3.62  0. 1.0000     0. 
   7  10 -42      0.41    3.23  0. 1.0000     0. 
   2  11  40     29.50    3.94  0. 1.0000     0. 
   4  11  36      5.65    3.11  0. 1.0000     0. 
  12  11 -18     28.99    3.31  0. 1.0000     0. 
  11  11 -28     58.39    4.58  0. 1.0000     0. 
  10  11 -34     -0.34    3.16  0. 1.0000     0. 
   3  12  40     22.44    3.67  0. 1.0000     0. 
   6  12  33      1.28    3.01  0. 1.0000     0. 
  12  12 -25      0.55    2.83  0. 1.0000     0. 
   9  12 -41      9.68    3.55  0. 1.0000     0. 
  10  13 -40      3.69    3.46  0. 1.0000     0. 
  -9  -1  11     10.31    1.93  0. 1.0000     0. 
 -10  -1 -17      3.00    1.60  0. 1.0000     0. 
  -7  -1 -19    284.83   11.81  0. 1.0000     0. 
  -6   0  17      1.71    1.97  0. 1.0000     0. 
 -14   0  13     -1.21    2.32  0. 1.0000     0. 
 -15   0  10    217.93    9.57  0. 1.0000     0. 
  -1   0   6    534.08   20.80  0. 1.0000     0. 
   0   0 -13     -0.17    1.90  0. 1.0000     0. 
 -12   0 -22     20.44    2.28  0. 1.0000     0. 
  -8   0 -26     28.74    2.77  0. 1.0000     0. 
  -7   1  23     -0.74    2.36  0. 1.0000     0. 
 -14   1  20      7.41    2.66  0. 1.0000     0. 
   0   1  11    280.46   11.38  0. 1.0000     0. 
   2   1 -14      8.65    2.21  0. 1.0000     0. 
   0   1 -24     11.00    2.47  0. 1.0000     0. 
  -9   2  28      0.46    2.64  0. 1.0000     0. 
 -16   2  22     12.61    3.06  0. 1.0000     0. 
 -18   2  16     38.93    3.76  0. 1.0000     0. 
 -19   2  11      0.60    2.60  0. 1.0000     0. 
 -13   2 -31      3.13    2.31  0. 1.0000     0. 
  -1   2 -32      2.47    2.88  0. 1.0000     0. 
  -6   2 -36     52.24    4.30  0. 1.0000     0. 
  -7   2 -36      0.20    2.69  0. 1.0000     0. 
  -7   3  31     16.56    3.00  0. 1.0000     0. 
 -12   3  31    107.46    6.28  0. 1.0000     0. 
  -1   3  24    172.78    8.04  0. 1.0000     0. 
 -19   3  19      7.59    3.09  0. 1.0000     0. 
   4   3 -23      8.55    2.57  0. 1.0000     0. 
   1   3 -33      5.79    2.77  0. 1.0000     0. 
 -13   3 -35      3.22    2.60  0. 1.0000     0. 
  -4   3 -39      5.00    3.16  0. 1.0000     0. 
  -9   3 -39     56.63    4.42  0. 1.0000     0. 
  -9   4  35     42.22    4.13  0. 1.0000     0. 
 -10   4  35     12.50    3.32  0. 1.0000     0. 
  -5   4  33      8.78    2.84  0. 1.0000     0. 
 -14   4  33     69.93    5.18  0. 1.0000     0. 
  -4   4  32    100.41    5.70  0. 1.0000     0. 
 -15   4  32      0.63    3.13  0. 1.0000     0. 
 -17   4  29      6.54    3.39  0. 1.0000     0. 
 -20   4  21      2.19    3.28  0. 1.0000     0. 
   4   4  14      3.26    1.66  0. 1.0000     0. 
   5   4 -25    171.62    8.10  0. 1.0000     0. 
 -17   4 -31     10.75    2.70  0. 1.0000     0. 
   2   4 -35     23.03    3.34  0. 1.0000     0. 
   1   4 -37     41.27    3.94  0. 1.0000     0. 
 -14   4 -37      4.45    2.67  0. 1.0000     0. 
  -1   4 -40    100.32    6.18  0. 1.0000     0. 
  -2   4 -41      4.17    3.17  0. 1.0000     0. 
  -9   4 -42      1.80    2.99  0. 1.0000     0. 
 -14   5  36     64.21    5.15  0. 1.0000     0. 
  -4   5  35     92.88    5.64  0. 1.0000     0. 
 -16   5  34     12.80    3.79  0. 1.0000     0. 
  -1   5  31     23.54    3.15  0. 1.0000     0. 
   3   5  22     56.72    3.68  0. 1.0000     0. 
 -22   5  18      8.82    3.58  0. 1.0000     0. 
   5   5 -31      1.62    2.67  0. 1.0000     0. 
   2   5 -39      7.14    3.31  0. 1.0000     0. 
   0   5 -42      0.02    3.24  0. 1.0000     0. 
  -9   5 -45      0.30    3.09  0. 1.0000     0. 
  -8   6  40     14.07    3.36  0. 1.0000     0. 
   2   6  28     46.51    3.68  0. 1.0000     0. 
   8   6 -20      1.58    2.29  0. 1.0000     0. 
   7   6 -27    105.93    6.02  0. 1.0000     0. 
   4   6 -38     15.81    3.48  0. 1.0000     0. 
 -14   6 -43      1.08    2.94  0. 1.0000     0. 
   0   6 -45      3.15    3.59  0. 1.0000     0. 
  -1   6 -46      4.81    3.43  0. 1.0000     0. 
  -2   6 -47    102.89    6.52  0. 1.0000     0. 
  -4   7  40      4.93    3.33  0. 1.0000     0. 
  -3   7  39     -0.69    3.01  0. 1.0000     0. 
   1   7  33      1.49    2.48  0. 1.0000     0. 
   9   7 -19      1.97    2.26  0. 1.0000     0. 
   5   7 -39      7.69    3.40  0. 1.0000     0. 
   2   7 -45     24.48    3.94  0. 1.0000     0. 
   5   8  26     24.36    2.95  0. 1.0000     0. 
   9   8   8      3.78    1.06  0. 1.0000     0. 
  10   8 -17     19.09    2.66  0. 1.0000     0. 
   8   8 -32     42.79    4.09  0. 1.0000     0. 
   5   8 -42     70.88    5.45  0. 1.0000     0. 
   3   8 -46     26.40    4.08  0. 1.0000     0. 
  -2   9  42     41.92    4.29  0. 1.0000     0. 
   8   9  18     -0.15    1.84  0. 1.0000     0. 
   8   9 -36      0.27    2.95  0. 1.0000     0. 
   2  10  38      9.00    3.44  0. 1.0000     0. 
   3  10  36     11.81    3.25  0. 1.0000     0. 
   7  10  25     22.61    2.87  0. 1.0000     0. 
  11  10 -23      6.04    2.56  0. 1.0000     0. 
   3  11  38     15.92    3.32  0. 1.0000     0. 
   8  11 -42     21.25    3.96  0. 1.0000     0. 
  11  13 -36     12.61    3.63  0. 1.0000     0. 
   4  14  41     84.15    5.81  0. 1.0000     0. 
 -12  -1 -13      0.62    1.26  0. 1.0000     0. 
  -4  -1 -16    205.89    8.71  0. 1.0000     0. 
  -8  -1 -19     19.41    2.19  0. 1.0000     0. 
  -8   0  18    282.46   11.98  0. 1.0000     0. 
 -10   0  18     29.38    2.93  0. 1.0000     0. 
 -13   0  15     -1.44    2.21  0. 1.0000     0. 
 -16   0   3     -1.81    1.76  0. 1.0000     0. 
 -13   0 -20    140.87    6.50  0. 1.0000     0. 
  -4   0 -25      1.39    2.42  0. 1.0000     0. 
 -10   0 -25      1.12    1.88  0. 1.0000     0. 
  -5   0 -26     68.67    4.21  0. 1.0000     0. 
 -11   1  23     -0.49    2.38  0. 1.0000     0. 
  -4   1  20    284.53   12.08  0. 1.0000     0. 
 -15   1  18      5.01    2.70  0. 1.0000     0. 
  -1   1  14    369.02   14.94  0. 1.0000     0. 
 -18   1   4      0.77    2.02  0. 1.0000     0. 
 -17   1 -14     15.45    1.62  0. 1.0000     0. 
 -12   1 -28     13.10    2.42  0. 1.0000     0. 
  -3   1 -30     11.85    2.93  0. 1.0000     0. 
 -12   2  27    104.09    5.96  0. 1.0000     0. 
 -13   2  26    111.41    6.24  0. 1.0000     0. 
 -14   2  25      6.04    2.89  0. 1.0000     0. 
 -17   2  19      5.27    2.94  0. 1.0000     0. 
   0   2  17     46.38    3.17  0. 1.0000     0. 
   1   2  14     94.76    4.70  0. 1.0000     0. 
   3   2 -20      6.15    2.13  0. 1.0000     0. 
   1   2 -28    281.10   12.34  0. 1.0000     0. 
  -5   2 -36      3.84    3.03  0. 1.0000     0. 
  -8   2 -36     53.59    4.15  0. 1.0000     0. 
 -13   3  30      8.84    3.09  0. 1.0000     0. 
 -15   3  28      2.56    3.02  0. 1.0000     0. 
 -18   3  22      0.14    3.02  0. 1.0000     0. 
 -20   3  14      2.73    2.92  0. 1.0000     0. 
 -21   3   5      3.74    2.56  0. 1.0000     0. 
 -19   3 -20      7.08    2.00  0. 1.0000     0. 
 -17   3 -27      0.65    2.14  0. 1.0000     0. 
   0   3 -35    143.70    7.46  0. 1.0000     0. 
  -7   4  34      3.88    2.77  0. 1.0000     0. 
 -19   4  24      0.26    3.20  0. 1.0000     0. 
 -21   4  16      0.47    3.21  0. 1.0000     0. 
   5   4   9      4.07    1.29  0. 1.0000     0. 
   6   4 -19   2287.62   88.61  0. 1.0000     0. 
   3   4 -33     59.27    4.45  0. 1.0000     0. 
   0   4 -39     40.46    4.22  0. 1.0000     0. 
 -12   4 -40     10.95    3.16  0. 1.0000     0. 
  -5   4 -43     30.39    3.85  0. 1.0000     0. 
  -6   4 -43      2.11    3.10  0. 1.0000     0. 
  -7   4 -43      2.75    3.22  0. 1.0000     0. 
  -7   5  37      3.94    3.00  0. 1.0000     0. 
 -12   5  37     60.10    4.93  0. 1.0000     0. 
 -15   5  35     10.11    3.52  0. 1.0000     0. 
   1   5  27     10.01    2.72  0. 1.0000     0. 
 -21   5  22      0.49    3.40  0. 1.0000     0. 
   7   5 -20     -0.97    2.28  0. 1.0000     0. 
   3   5 -37     17.19    3.25  0. 1.0000     0. 
 -16   5 -37      5.79    2.86  0. 1.0000     0. 
   1   5 -41      9.94    3.28  0. 1.0000     0. 
  -3   5 -45     14.27    3.43  0. 1.0000     0. 
  -6   5 -46      9.70    3.55  0. 1.0000     0. 
  -9   6  40     17.45    3.51  0. 1.0000     0. 
  -6   6  39     12.31    3.25  0. 1.0000     0. 
  -2   6  35     25.06    3.57  0. 1.0000     0. 
   0   6  32    447.92   18.75  0. 1.0000     0. 
   1   6  30     56.34    4.07  0. 1.0000     0. 
 -22   6  23      2.05    3.61  0. 1.0000     0. 
   5   6  19      5.53    2.11  0. 1.0000     0. 
   6   6  15    351.93   14.21  0. 1.0000     0. 
   1   6 -44      8.32    3.43  0. 1.0000     0. 
  -4   8  42     -0.61    3.08  0. 1.0000     0. 
  -3   8  41     82.22    5.61  0. 1.0000     0. 
   0   8  37     12.96    3.20  0. 1.0000     0. 
   8   8  14      1.91    1.66  0. 1.0000     0. 
   9   8 -27      0.67    2.60  0. 1.0000     0. 
   7   9  22    138.72    6.66  0. 1.0000     0. 
  10   9   6      0.34    0.52  0. 1.0000     0. 
   9   9 -32     11.73    3.25  0. 1.0000     0. 
   7   9 -40     33.31    3.99  0. 1.0000     0. 
   5   9 -45     31.94    4.11  0. 1.0000     0. 
   5  10  31      0.97    2.73  0. 1.0000     0. 
   0  11  43     35.88    4.14  0. 1.0000     0. 
   8  11  24    161.93    7.73  0. 1.0000     0. 
  12  11 -19     10.10    2.82  0. 1.0000     0. 
  11  11 -29     23.42    3.61  0. 1.0000     0. 
   9  11 -39     26.90    3.98  0. 1.0000     0. 
  12  12 -26      2.97    3.05  0. 1.0000     0. 
  11  12 -33      3.81    3.12  0. 1.0000     0. 
  10  12 -38     10.90    3.59  0. 1.0000     0. 
   5  13  37      4.43    3.19  0. 1.0000     0. 
  11  14 -39      1.47    3.38  0. 1.0000     0. 
  -7  -1  10    147.56    6.49  0. 1.0000     0. 
 -10  -1  10     27.82    2.39  0. 1.0000     0. 
  -6  -1   9      0.84    1.67  0. 1.0000     0. 
 -11  -1   9      0.54    1.74  0. 1.0000     0. 
 -12  -1   7      8.58    1.87  0. 1.0000     0. 
  -4  -1   5     21.64    1.64  0. 1.0000     0. 
 -13  -1   3     56.93    3.04  0. 1.0000     0. 
  -3  -1 -13      5.28    1.88  0. 1.0000     0. 
  -6  -1 -19      0.34    1.77  0. 1.0000     0. 
  -4   0  14   1058.13   41.27  0. 1.0000     0. 
  -3   0  12     12.89    2.06  0. 1.0000     0. 
   0   0 -14    384.89   15.51  0. 1.0000     0. 
  -1   0 -19      1.01    1.99  0. 1.0000     0. 
  -2   0 -22    247.30   10.63  0. 1.0000     0. 
  -3   0 -24     87.13    4.82  0. 1.0000     0. 
 -11   0 -24      3.55    1.94  0. 1.0000     0. 
  -9   0 -26    139.29    6.69  0. 1.0000     0. 
  -8   1  23     10.62    2.64  0. 1.0000     0. 
  -6   1  22     80.25    4.63  0. 1.0000     0. 
 -12   1  22     23.68    3.07  0. 1.0000     0. 
  -5   1  21      3.98    2.33  0. 1.0000     0. 
 -13   1  21      0.98    2.48  0. 1.0000     0. 
 -16   1  15     36.41    3.45  0. 1.0000     0. 
   2   1 -15     42.38    3.27  0. 1.0000     0. 
   1   1 -21    429.28   17.55  0. 1.0000     0. 
 -15   1 -22     21.53    2.43  0. 1.0000     0. 
  -1   1 -27      2.22    2.43  0. 1.0000     0. 
  -6   1 -32     88.69    5.17  0. 1.0000     0. 
  -7   1 -32     62.07    4.28  0. 1.0000     0. 
  -7   2  27     21.60    3.17  0. 1.0000     0. 
  -3   2  23      7.93    2.39  0. 1.0000     0. 
   2   2  10      2.00    1.48  0. 1.0000     0. 
 -19   2  10      1.70    2.57  0. 1.0000     0. 
   4   2  -8    133.92    5.85  0. 1.0000     0. 
 -19   2 -12     -0.15    1.05  0. 1.0000     0. 
   2   2 -25     23.09    2.87  0. 1.0000     0. 
 -16   2 -25     17.78    2.50  0. 1.0000     0. 
  -2   2 -34      2.22    2.58  0. 1.0000     0. 
 -11   2 -34      0.25    2.40  0. 1.0000     0. 
  -3   2 -35     22.18    3.26  0. 1.0000     0. 
 -10   2 -35      0.69    2.36  0. 1.0000     0. 
  -8   3  31     33.23    3.46  0. 1.0000     0. 
 -11   3  31     -2.61    2.91  0. 1.0000     0. 
  -6   3  30      5.98    2.89  0. 1.0000     0. 
 -14   3  29      1.26    2.92  0. 1.0000     0. 
  -3   3  27     75.03    4.64  0. 1.0000     0. 
 -16   3  26      3.11    2.97  0. 1.0000     0. 
 -17   3  24     -2.21    3.07  0. 1.0000     0. 
   1   3  19    754.28   29.78  0. 1.0000     0. 
 -21   3   4     -0.73    2.36  0. 1.0000     0. 
 -18   3 -24      7.77    2.24  0. 1.0000     0. 
   3   3 -28     39.59    3.66  0. 1.0000     0. 
   2   3 -31     15.64    3.00  0. 1.0000     0. 
 -15   3 -32      1.53    2.33  0. 1.0000     0. 
  -2   3 -38     30.63    3.75  0. 1.0000     0. 
  -5   3 -40     36.17    4.03  0. 1.0000     0. 
  -6   3 -40      4.03    2.91  0. 1.0000     0. 
  -7   3 -40     -0.88    2.93  0. 1.0000     0. 
 -12   4  34     17.88    3.76  0. 1.0000     0. 
 -16   4  30      0.73    3.13  0. 1.0000     0. 
  -2   4  29     73.64    4.75  0. 1.0000     0. 
   5   4 -26     62.43    4.26  0. 1.0000     0. 
   4   4 -30    128.64    6.73  0. 1.0000     0. 
 -13   4 -39      6.49    2.88  0. 1.0000     0. 
 -10   4 -42      7.43    3.11  0. 1.0000     0. 
  -8   4 -43      1.90    3.03  0. 1.0000     0. 
  -8   5  37     14.85    3.34  0. 1.0000     0. 
  -2   5  32      3.85    2.62  0. 1.0000     0. 
 -17   5  32      6.01    3.41  0. 1.0000     0. 
 -19   5  28      4.80    3.48  0. 1.0000     0. 
 -22   5  17      7.54    3.60  0. 1.0000     0. 
 -15   5 -39      8.79    2.86  0. 1.0000     0. 
 -13   5 -42     19.62    3.52  0. 1.0000     0. 
 -12   5 -43     34.11    4.08  0. 1.0000     0. 
 -11   5 -44      0.54    3.14  0. 1.0000     0. 
  -5   5 -46     -1.06    3.17  0. 1.0000     0. 
  -7   5 -46     -1.00    3.27  0. 1.0000     0. 
  -5   6  38     11.03    3.53  0. 1.0000     0. 
  -3   6  36      6.67    2.89  0. 1.0000     0. 
   8   6 -21    158.33    7.55  0. 1.0000     0. 
   7   6 -28    119.34    6.39  0. 1.0000     0. 
   5   6 -36      1.35    2.94  0. 1.0000     0. 
   3   6 -41     18.40    3.58  0. 1.0000     0. 
  -6   7  41     10.91    3.18  0. 1.0000     0. 
  -1   7  36      6.24    2.85  0. 1.0000     0. 
   6   7  19     43.69    3.10  0. 1.0000     0. 
   9   7 -20     25.65    2.90  0. 1.0000     0. 
   8   7 -28    203.21    9.52  0. 1.0000     0. 
   7   7 -33     12.13    3.25  0. 1.0000     0. 
   4   7 -42     -1.83    3.18  0. 1.0000     0. 
   3   7 -44      6.61    3.54  0. 1.0000     0. 
   1   7 -47      3.49    3.33  0. 1.0000     0. 
   1   8  35      3.34    2.84  0. 1.0000     0. 
   3   8  31     28.85    3.28  0. 1.0000     0. 
  10   8 -18      1.75    2.25  0. 1.0000     0. 
   8   8 -33     10.14    3.42  0. 1.0000     0. 
   7   8 -37     14.69    3.45  0. 1.0000     0. 
   6   8 -40     90.05    5.82  0. 1.0000     0. 
   0   9  39     -0.76    3.22  0. 1.0000     0. 
   4   9  31     15.23    2.93  0. 1.0000     0. 
  10   9 -26     72.90    4.88  0. 1.0000     0. 
   6   9 -43     38.49    4.27  0. 1.0000     0. 
   0  10  41     44.93    4.43  0. 1.0000     0. 
   6  10  28     38.24    3.57  0. 1.0000     0. 
   8  10  21     43.72    3.28  0. 1.0000     0. 
  10  10  11      2.71    1.31  0. 1.0000     0. 
  11  10 -24     59.02    4.41  0. 1.0000     0. 
  10  10 -31      6.52    3.18  0. 1.0000     0. 
   9  10 -36     14.22    3.38  0. 1.0000     0. 
   8  10 -40      2.91    3.29  0. 1.0000     0. 
   7  10 -43      5.64    3.36  0. 1.0000     0. 
   5  11  33      8.05    3.04  0. 1.0000     0. 
  12  11 -20      0.26    2.69  0. 1.0000     0. 
  10  11 -35     -0.73    3.15  0. 1.0000     0. 
   5  12  35      0.29    2.96  0. 1.0000     0. 
   3  13  41     27.48    3.82  0. 1.0000     0. 
   4  13  39      8.24    3.27  0. 1.0000     0. 
 -11  -1 -16    144.45    6.30  0. 1.0000     0. 
  -9  -1 -19     67.87    3.70  0. 1.0000     0. 
 -11   0  17     -0.83    2.31  0. 1.0000     0. 
 -12   0  16      2.20    2.21  0. 1.0000     0. 
 -15   0   9     -0.13    2.18  0. 1.0000     0. 
  -6   0 -27      0.64    2.17  0. 1.0000     0. 
  -7   0 -27     -1.35    2.08  0. 1.0000     0. 
 -10   1  23     30.07    3.25  0. 1.0000     0. 
  -3   1  18      7.27    2.27  0. 1.0000     0. 
  -2   1  16    189.53    8.33  0. 1.0000     0. 
 -18   1   3      3.17    1.99  0. 1.0000     0. 
   0   1 -25     39.69    3.25  0. 1.0000     0. 
  -2   1 -29      9.62    2.76  0. 1.0000     0. 
  -5   1 -32     12.52    2.96  0. 1.0000     0. 
  -8   1 -32     26.47    3.15  0. 1.0000     0. 
 -11   2  27     60.48    4.40  0. 1.0000     0. 
 -15   2  23     15.73    3.15  0. 1.0000     0. 
 -16   2  21     38.11    3.76  0. 1.0000     0. 
 -18   2  15     -0.66    2.71  0. 1.0000     0. 
   4   2  -7     81.08    3.84  0. 1.0000     0. 
   4   2  -9     58.54    3.23  0. 1.0000     0. 
   4   2 -10      0.03    1.81  0. 1.0000     0. 
   3   2 -21    135.64    6.52  0. 1.0000     0. 
 -17   2 -22      2.15    1.92  0. 1.0000     0. 
   0   2 -31    103.67    5.85  0. 1.0000     0. 
  -4   2 -36     78.62    5.20  0. 1.0000     0. 
  -9   2 -36     38.04    3.58  0. 1.0000     0. 
  -9   3  31     19.55    3.18  0. 1.0000     0. 
  -5   3  29     29.75    3.36  0. 1.0000     0. 
  -4   3  28    111.20    6.09  0. 1.0000     0. 
 -19   3  18      1.11    3.01  0. 1.0000     0. 
   4   3 -24    110.74    5.79  0. 1.0000     0. 
 -16   3 -30      0.28    2.23  0. 1.0000     0. 
 -14   3 -34      2.42    2.42  0. 1.0000     0. 
  -1   3 -37    190.42    9.24  0. 1.0000     0. 
 -12   3 -37     11.08    2.87  0. 1.0000     0. 
 -11   3 -38      4.46    2.72  0. 1.0000     0. 
 -10   3 -39      9.60    2.87  0. 1.0000     0. 
  -8   3 -40     14.08    3.27  0. 1.0000     0. 
  -8   4  34     50.15    4.23  0. 1.0000     0. 
 -11   4  34     -1.10    2.99  0. 1.0000     0. 
  -6   4  33    175.29    8.61  0. 1.0000     0. 
 -13   4  33     18.75    3.49  0. 1.0000     0. 
 -17   4  28      1.07    3.18  0. 1.0000     0. 
 -20   4  20      9.87    3.43  0. 1.0000     0. 
   6   4 -20     72.46    4.35  0. 1.0000     0. 
 -16   4 -34     17.86    3.02  0. 1.0000     0. 
   2   4 -36     10.21    3.24  0. 1.0000     0. 
 -15   4 -36      0.81    2.46  0. 1.0000     0. 
   1   4 -38     13.22    3.27  0. 1.0000     0. 
  -4   4 -43     37.37    4.35  0. 1.0000     0. 
  -9   5  37      0.69    3.16  0. 1.0000     0. 
 -10   5  37      4.41    3.07  0. 1.0000     0. 
  -6   5  36     43.75    4.03  0. 1.0000     0. 
 -13   5  36     11.03    3.43  0. 1.0000     0. 
 -20   5  25     16.75    3.83  0. 1.0000     0. 
   7   5 -21     37.01    3.30  0. 1.0000     0. 
   5   5 -32    133.35    7.00  0. 1.0000     0. 
   4   5 -35     97.79    5.83  0. 1.0000     0. 
   0   5 -43     16.88    3.55  0. 1.0000     0. 
  -1   5 -44      4.05    3.42  0. 1.0000     0. 
  -2   5 -45      0.52    3.13  0. 1.0000     0. 
  -4   5 -46     -2.15    3.37  0. 1.0000     0. 
  -8   5 -46      1.65    3.32  0. 1.0000     0. 
  -7   6  39      6.01    3.16  0. 1.0000     0. 
  -4   6  37     52.84    4.36  0. 1.0000     0. 
 -21   6  26      0.68    3.44  0. 1.0000     0. 
   3   6  25     85.85    4.81  0. 1.0000     0. 
   4   6 -39     93.27    6.09  0. 1.0000     0. 
 -15   6 -42      2.14    3.01  0. 1.0000     0. 
   2   6 -43     17.24    3.71  0. 1.0000     0. 
  -1   6 -47     38.35    4.31  0. 1.0000     0. 
   3   7  28     53.40    3.85  0. 1.0000     0. 
   8   7   9    123.29    5.17  0. 1.0000     0. 
   9   7 -21      3.15    2.46  0. 1.0000     0. 
   2   7 -46      2.40    3.38  0. 1.0000     0. 
  -1   8  38      2.46    2.86  0. 1.0000     0. 
   2   8  33      3.78    2.90  0. 1.0000     0. 
  10   8  -2      2.63    1.15  0. 1.0000     0. 
  10   8 -19     16.30    2.65  0. 1.0000     0. 
   9   8 -28      5.89    2.78  0. 1.0000     0. 
   5   8 -43     31.07    4.14  0. 1.0000     0. 
   4   8 -45     -0.02    3.36  0. 1.0000     0. 
  11   9  -9    118.49    5.60  0. 1.0000     0. 
  11   9 -10     36.51    2.84  0. 1.0000     0. 
  11   9 -11     73.29    4.13  0. 1.0000     0. 
  11   9 -12     26.68    2.61  0. 1.0000     0. 
  11   9 -13     10.83    2.21  0. 1.0000     0. 
   8   9 -37      3.26    3.11  0. 1.0000     0. 
   1  11  41     60.16    4.88  0. 1.0000     0. 
   2  12  41      2.19    3.43  0. 1.0000     0. 
  12  12 -27     11.36    3.25  0. 1.0000     0. 
  11  13 -37     10.69    3.51  0. 1.0000     0. 
  -9  -1  10      9.34    1.92  0. 1.0000     0. 
  -5  -1   7      7.13    1.69  0. 1.0000     0. 
  -3  -1 -14     50.86    3.09  0. 1.0000     0. 
  -4  -1 -17      4.10    1.77  0. 1.0000     0. 
 -10  -1 -18    247.47   10.33  0. 1.0000     0. 
  -7  -1 -20    229.24    9.76  0. 1.0000     0. 
  -7   0  17      1.52    1.98  0. 1.0000     0. 
  -5   0  15      0.24    2.01  0. 1.0000     0. 
 -13   0  14      3.63    2.22  0. 1.0000     0. 
 -14   0  12    180.59    8.21  0. 1.0000     0. 
  -2   0   9     -0.58    1.52  0. 1.0000     0. 
  -8   0 -27     -0.35    2.02  0. 1.0000     0. 
 -14   1  19     16.44    2.89  0. 1.0000     0. 
 -15   1  17      2.35    2.55  0. 1.0000     0. 
 -18   1   2      2.40    1.92  0. 1.0000     0. 
   2   1 -16    169.60    7.64  0. 1.0000     0. 
 -16   1 -19      0.37    1.70  0. 1.0000     0. 
 -14   1 -25      1.13    2.03  0. 1.0000     0. 
 -11   1 -30     28.82    2.99  0. 1.0000     0. 
  -8   2  27      5.36    2.81  0. 1.0000     0. 
  -9   2  27     77.47    4.84  0. 1.0000     0. 
  -6   2  26     98.90    5.50  0. 1.0000     0. 
  -5   2  25    143.68    7.07  0. 1.0000     0. 
  -4   2  24     -0.98    2.30  0. 1.0000     0. 
  -2   2  21     -0.24    2.02  0. 1.0000     0. 
  -1   2  19    311.39   12.97  0. 1.0000     0. 
   4   2  -6    944.52   36.55  0. 1.0000     0. 
   4   2 -11    100.12    4.87  0. 1.0000     0. 
 -18   2 -18      4.63    1.73  0. 1.0000     0. 
   2   2 -26    364.14   15.35  0. 1.0000     0. 
 -15   2 -28      3.53    2.24  0. 1.0000     0. 
   1   2 -29      2.56    2.52  0. 1.0000     0. 
 -14   2 -30     13.76    2.63  0. 1.0000     0. 
  -1   2 -33    418.57   17.65  0. 1.0000     0. 
  -6   2 -37      4.02    2.99  0. 1.0000     0. 
 -12   3  30    113.58    6.47  0. 1.0000     0. 
 -18   3  21      3.14    3.07  0. 1.0000     0. 
 -20   3  13      0.56    2.91  0. 1.0000     0. 
 -21   3   3      1.75    2.36  0. 1.0000     0. 
   1   3 -34     48.34    4.03  0. 1.0000     0. 
   0   3 -36     74.40    5.02  0. 1.0000     0. 
  -4   3 -40      1.02    2.99  0. 1.0000     0. 
  -9   4  34      2.93    3.09  0. 1.0000     0. 
 -10   4  34      2.08    3.01  0. 1.0000     0. 
  -5   4  32    118.72    6.45  0. 1.0000     0. 
 -14   4  32     13.34    3.38  0. 1.0000     0. 
 -15   4  31      0.33    3.07  0. 1.0000     0. 
  -3   4  30     20.64    2.96  0. 1.0000     0. 
  -1   4  27     74.36    4.64  0. 1.0000     0. 
   0   4  25     42.39    3.49  0. 1.0000     0. 
 -19   4  23     -0.27    3.16  0. 1.0000     0. 
 -21   4  15     19.49    3.63  0. 1.0000     0. 
   3   4 -34      0.12    2.85  0. 1.0000     0. 
  -1   4 -41     -0.60    3.07  0. 1.0000     0. 
  -2   4 -42     21.77    3.81  0. 1.0000     0. 
  -9   4 -43      0.03    3.05  0. 1.0000     0. 
  -5   5  35    111.85    6.40  0. 1.0000     0. 
 -14   5  35      8.51    3.47  0. 1.0000     0. 
  -4   5  34     22.96    3.16  0. 1.0000     0. 
  -3   5  33     33.36    3.62  0. 1.0000     0. 
 -16   5  33     -1.88    3.28  0. 1.0000     0. 
   2   5  24    215.74    9.60  0. 1.0000     0. 
 -21   5  21      2.78    3.40  0. 1.0000     0. 
   3   5 -38    157.54    8.28  0. 1.0000     0. 
   2   5 -40     28.68    3.96  0. 1.0000     0. 
 -14   5 -41      8.95    3.07  0. 1.0000     0. 
  -9   5 -46      6.14    3.40  0. 1.0000     0. 
   4   6  22    129.23    6.22  0. 1.0000     0. 
 -22   6  22      3.08    3.65  0. 1.0000     0. 
   8   6 -22      2.17    2.34  0. 1.0000     0. 
   1   6 -45     14.05    3.59  0. 1.0000     0. 
   0   6 -46     84.11    5.87  0. 1.0000     0. 
  -5   7  40     40.56    4.09  0. 1.0000     0. 
  -2   7  37     21.62    3.40  0. 1.0000     0. 
   0   7  34    147.49    7.54  0. 1.0000     0. 
   5   7 -40     40.81    4.23  0. 1.0000     0. 
  -1   9  40     39.74    4.16  0. 1.0000     0. 
   1   9  37      2.09    3.28  0. 1.0000     0. 
   2   9  35     21.40    3.38  0. 1.0000     0. 
   3   9  33     14.73    3.04  0. 1.0000     0. 
   5   9  28     92.72    5.26  0. 1.0000     0. 
   6   9  25     25.83    2.95  0. 1.0000     0. 
  11   9  -8    155.23    6.88  0. 1.0000     0. 
  11   9 -14      2.08    2.13  0. 1.0000     0. 
  10   9 -27     53.00    4.24  0. 1.0000     0. 
   9   9 -33     15.38    3.30  0. 1.0000     0. 
  -1  10  42     38.34    4.39  0. 1.0000     0. 
   1  10  39      2.57    3.05  0. 1.0000     0. 
   4  10  33      3.85    2.86  0. 1.0000     0. 
  11  10 -25     53.57    4.24  0. 1.0000     0. 
  10  10 -32     25.45    3.74  0. 1.0000     0. 
   4  11  35      3.79    3.01  0. 1.0000     0. 
   6  11  30      5.55    2.76  0. 1.0000     0. 
   7  11  27     17.15    2.90  0. 1.0000     0. 
  12  11 -21     19.96    3.18  0. 1.0000     0. 
  11  11 -30      2.69    3.07  0. 1.0000     0. 
   9  11 -40     20.35    3.83  0. 1.0000     0. 
   3  12  39      5.65    3.19  0. 1.0000     0. 
   4  12  37      3.52    3.11  0. 1.0000     0. 
  11  12 -34      8.54    3.42  0. 1.0000     0. 
  10  12 -39      3.01    3.31  0. 1.0000     0. 
 -12  -1   6     24.21    2.19  0. 1.0000     0. 
 -13  -1   2      2.99    1.41  0. 1.0000     0. 
  -3  -1   1    393.46   15.20  0. 1.0000     0. 
 -13  -1  -9      1.85    0.81  0. 1.0000     0. 
  -6  -1 -20      0.09    1.77  0. 1.0000     0. 
  -8  -1 -20      9.05    1.94  0. 1.0000     0. 
 -10   0  17     -0.95    2.25  0. 1.0000     0. 
  -6   0  16     95.02    4.83  0. 1.0000     0. 
 -15   0 -14      1.74    1.38  0. 1.0000     0. 
   0   0 -15      0.00    2.07  0. 1.0000     0. 
  -1   0 -20    250.56   10.67  0. 1.0000     0. 
  -2   0 -23     -0.34    2.14  0. 1.0000     0. 
 -12   0 -23     -0.80    1.84  0. 1.0000     0. 
 -10   0 -26      1.19    1.94  0. 1.0000     0. 
  -5   0 -27      0.16    2.26  0. 1.0000     0. 
  -7   1  22    100.93    5.40  0. 1.0000     0. 
 -11   1  22     15.95    2.70  0. 1.0000     0. 
 -16   1  14      9.30    2.68  0. 1.0000     0. 
   2   1   0     94.63    3.69  0. 1.0000     0. 
   1   1 -22     64.17    3.93  0. 1.0000     0. 
  -1   1 -28      4.69    2.68  0. 1.0000     0. 
 -12   1 -29     18.27    2.60  0. 1.0000     0. 
  -3   1 -31     35.13    3.23  0. 1.0000     0. 
  -9   1 -32     40.36    3.55  0. 1.0000     0. 
 -12   2  26     36.55    3.67  0. 1.0000     0. 
 -13   2  25     11.09    3.03  0. 1.0000     0. 
 -14   2  24      2.43    2.79  0. 1.0000     0. 
 -17   2  18    164.39    8.21  0. 1.0000     0. 
 -19   2   9     31.41    3.23  0. 1.0000     0. 
   4   2 -12    768.94   30.14  0. 1.0000     0. 
 -13   2 -32     17.65    2.77  0. 1.0000     0. 
  -5   2 -37     91.58    5.75  0. 1.0000     0. 
  -7   2 -37     24.07    3.34  0. 1.0000     0. 
  -7   3  30     20.47    3.23  0. 1.0000     0. 
 -13   3  29     68.99    4.89  0. 1.0000     0. 
 -15   3  27     43.19    4.16  0. 1.0000     0. 
   0   3  21      6.05    2.18  0. 1.0000     0. 
 -21   3   2      3.92    2.32  0. 1.0000     0. 
 -21   3  -4      1.89    1.62  0. 1.0000     0. 
   5   3 -18    442.02   17.98  0. 1.0000     0. 
   4   3 -25     10.36    2.75  0. 1.0000     0. 
   2   3 -32      0.85    2.50  0. 1.0000     0. 
 -13   3 -36     12.67    2.81  0. 1.0000     0. 
  -9   3 -40     -1.92    2.86  0. 1.0000     0. 
  -4   4  31     95.93    5.55  0. 1.0000     0. 
   3   4  17     68.19    3.73  0. 1.0000     0. 
   6   4 -21      9.08    2.52  0. 1.0000     0. 
   5   4 -27    305.97   13.28  0. 1.0000     0. 
   4   4 -31    102.41    5.81  0. 1.0000     0. 
 -17   4 -32     19.37    3.00  0. 1.0000     0. 
 -14   4 -38     -0.17    2.58  0. 1.0000     0. 
   0   4 -40      6.99    3.41  0. 1.0000     0. 
  -5   4 -44      1.57    3.15  0. 1.0000     0. 
  -6   4 -44      4.84    3.27  0. 1.0000     0. 
  -7   4 -44     11.48    3.73  0. 1.0000     0. 
  -7   5  36    117.50    6.74  0. 1.0000     0. 
 -15   5  34     -1.48    3.12  0. 1.0000     0. 
  -1   5  30     71.46    4.67  0. 1.0000     0. 
 -19   5  27      5.15    3.50  0. 1.0000     0. 
   4   5  18     44.07    2.94  0. 1.0000     0. 
 -22   5  16     -0.68    3.37  0. 1.0000     0. 
   7   5 -22     73.25    4.59  0. 1.0000     0. 
   1   5 -42      2.47    3.09  0. 1.0000     0. 
  -3   5 -46      6.92    3.37  0. 1.0000     0. 
  -6   5 -47      5.73    3.51  0. 1.0000     0. 
  -8   6  39      4.35    3.27  0. 1.0000     0. 
  -6   6  38     13.51    3.26  0. 1.0000     0. 
   7   6 -29     76.37    4.87  0. 1.0000     0. 
   5   6 -37      6.27    3.25  0. 1.0000     0. 
  -7   7  41      0.02    3.11  0. 1.0000     0. 
  -4   7  39     41.12    4.03  0. 1.0000     0. 
  -3   7  38     23.47    3.55  0. 1.0000     0. 
   1   7  32    155.71    7.73  0. 1.0000     0. 
   2   7  30      1.86    2.54  0. 1.0000     0. 
   5   7  22     57.58    3.70  0. 1.0000     0. 
   9   7 -22      1.93    2.40  0. 1.0000     0. 
   8   7 -29     42.03    3.75  0. 1.0000     0. 
   7   7 -34      8.94    3.09  0. 1.0000     0. 
  -5   8  42     71.02    5.23  0. 1.0000     0. 
  -4   8  41      2.18    3.08  0. 1.0000     0. 
   4   8  28      1.50    2.41  0. 1.0000     0. 
   6   8  22      1.84    2.11  0. 1.0000     0. 
  10   8 -20     39.10    3.35  0. 1.0000     0. 
   8   8 -34      5.45    3.16  0. 1.0000     0. 
   7   8 -38     11.88    3.41  0. 1.0000     0. 
  -2   9  41     35.68    4.00  0. 1.0000     0. 
  11   9  -7     29.91    2.42  0. 1.0000     0. 
  11   9 -15     80.93    4.57  0. 1.0000     0. 
   7   9 -41     -1.24    3.16  0. 1.0000     0. 
   6   9 -44     23.38    3.91  0. 1.0000     0. 
   2  10  37      2.10    3.02  0. 1.0000     0. 
   3  10  35     50.79    4.39  0. 1.0000     0. 
   9  10 -37      3.88    3.38  0. 1.0000     0. 
   8  10 -41      7.97    3.56  0. 1.0000     0. 
   2  11  39      2.98    3.09  0. 1.0000     0. 
   3  11  37      2.44    3.01  0. 1.0000     0. 
  10  11 -36     19.09    3.76  0. 1.0000     0. 
   6  12  32      2.23    2.91  0. 1.0000     0. 
   7  12  29      1.46    2.73  0. 1.0000     0. 
  12  12 -28     12.92    3.27  0. 1.0000     0. 
   4  14  40     14.23    3.52  0. 1.0000     0. 
 -10  -1   9     22.37    2.16  0. 1.0000     0. 
 -11  -1   8      2.09    1.75  0. 1.0000     0. 
  -8   0  17      0.54    2.15  0. 1.0000     0. 
 -15   0   8    185.98    8.30  0. 1.0000     0. 
 -13   0 -21      1.88    1.79  0. 1.0000     0. 
  -3   0 -25      0.41    2.40  0. 1.0000     0. 
  -9   0 -27     -0.44    2.05  0. 1.0000     0. 
 -12   1  21     18.17    2.82  0. 1.0000     0. 
 -13   1  20     86.83    5.10  0. 1.0000     0. 
  -4   1  19      0.44    2.01  0. 1.0000     0. 
 -18   1   1      2.84    1.85  0. 1.0000     0. 
 -18   1  -5      0.06    0.87  0. 1.0000     0. 
   2   1 -17     31.61    3.01  0. 1.0000     0. 
  -2   1 -30     28.56    3.15  0. 1.0000     0. 
  -6   1 -33     12.12    2.82  0. 1.0000     0. 
  -7   1 -33     -0.80    2.66  0. 1.0000     0. 
  -7   2  26     81.70    4.87  0. 1.0000     0. 
 -18   2  14      0.79    2.71  0. 1.0000     0. 
   4   2  -5     55.29    2.76  0. 1.0000     0. 
   4   2 -13   1033.10   40.28  0. 1.0000     0. 
   3   2 -22    138.81    6.66  0. 1.0000     0. 
   0   2 -32    105.36    5.87  0. 1.0000     0. 
  -2   2 -35    253.33   11.48  0. 1.0000     0. 
 -11   2 -35     16.89    2.91  0. 1.0000     0. 
  -3   2 -36     20.55    3.15  0. 1.0000     0. 
 -10   2 -36      3.14    2.45  0. 1.0000     0. 
  -8   2 -37     13.64    2.92  0. 1.0000     0. 
 -11   3  30     17.88    3.25  0. 1.0000     0. 
 -14   3  28     13.43    3.20  0. 1.0000     0. 
 -16   3  25    115.75    6.62  0. 1.0000     0. 
  -1   3  23     95.90    5.11  0. 1.0000     0. 
 -17   3  23      8.47    3.19  0. 1.0000     0. 
 -19   3  17      2.91    3.00  0. 1.0000     0. 
 -20   3  12      0.84    2.83  0. 1.0000     0. 
 -21   3   1      7.61    2.32  0. 1.0000     0. 
 -21   3  -3      3.12    1.80  0. 1.0000     0. 
  -1   3 -38     34.56    3.91  0. 1.0000     0. 
  -2   3 -39      5.26    3.23  0. 1.0000     0. 
  -5   3 -41     14.52    3.57  0. 1.0000     0. 
  -6   3 -41      1.58    3.24  0. 1.0000     0. 
  -7   3 -41     12.62    3.43  0. 1.0000     0. 
  -7   4  33     61.07    4.41  0. 1.0000     0. 
 -12   4  33     15.07    3.36  0. 1.0000     0. 
 -16   4  29      1.96    3.11  0. 1.0000     0. 
   2   4  20      5.00    2.01  0. 1.0000     0. 
 -20   4  19      0.02    3.13  0. 1.0000     0. 
   2   4 -37      2.97    2.89  0. 1.0000     0. 
 -12   4 -41     48.96    4.38  0. 1.0000     0. 
 -11   4 -42      0.71    2.87  0. 1.0000     0. 
  -8   4 -44     -0.42    3.08  0. 1.0000     0. 
 -12   5  36     40.72    4.16  0. 1.0000     0. 
 -17   5  31     13.03    3.55  0. 1.0000     0. 
 -20   5  24      1.11    3.24  0. 1.0000     0. 
   3   5  21      1.27    2.04  0. 1.0000     0. 
   5   5  14     27.40    2.15  0. 1.0000     0. 
   5   5 -33    213.17   10.00  0. 1.0000     0. 
   4   5 -36    114.66    6.47  0. 1.0000     0. 
 -16   5 -38      0.39    2.62  0. 1.0000     0. 
 -12   5 -44      2.85    3.00  0. 1.0000     0. 
 -11   5 -45      0.36    3.16  0. 1.0000     0. 
  -5   5 -47     -3.18    3.32  0. 1.0000     0. 
  -7   5 -47      0.51    3.46  0. 1.0000     0. 
  -9   6  39     13.73    3.46  0. 1.0000     0. 
 -10   6  39      5.33    3.33  0. 1.0000     0. 
  -2   6  34      5.92    2.71  0. 1.0000     0. 
   0   6  31    342.93   14.75  0. 1.0000     0. 
   2   6  27     28.32    3.07  0. 1.0000     0. 
 -21   6  25      9.54    3.74  0. 1.0000     0. 
   8   6 -23    125.63    6.41  0. 1.0000     0. 
   4   6 -40     14.20    3.46  0. 1.0000     0. 
   3   6 -42     17.92    3.66  0. 1.0000     0. 
   2   6 -44     30.36    4.01  0. 1.0000     0. 
  -8   7  41     -1.74    2.87  0. 1.0000     0. 
   4   7  25      9.41    2.35  0. 1.0000     0. 
   4   7 -43      0.02    3.16  0. 1.0000     0. 
   3   7 -45     20.25    3.75  0. 1.0000     0. 
  -3   8  40     18.78    3.46  0. 1.0000     0. 
   0   8  36      0.25    2.95  0. 1.0000     0. 
   5   8  25     14.73    2.60  0. 1.0000     0. 
   7   8  18    220.43    9.44  0. 1.0000     0. 
   9   8 -29      2.17    2.91  0. 1.0000     0. 
   5   8 -44      0.83    3.30  0. 1.0000     0. 
   4   8 -46      0.77    3.77  0. 1.0000     0. 
  11   9 -16      6.96    2.34  0. 1.0000     0. 
  10   9 -28     47.56    4.10  0. 1.0000     0. 
   8   9 -38      5.85    3.21  0. 1.0000     0. 
  11  10 -26     49.21    4.20  0. 1.0000     0. 
   0  11  42     -1.45    3.21  0. 1.0000     0. 
  11  11 -31      0.54    2.98  0. 1.0000     0. 
  11  12 -35     26.40    3.94  0. 1.0000     0. 
  11  13 -38     -0.19    3.31  0. 1.0000     0. 
  -7  -1   9      8.43    1.74  0. 1.0000     0. 
 -12  -1 -14     89.33    4.13  0. 1.0000     0. 
  -3  -1 -15     38.77    2.67  0. 1.0000     0. 
  -4  -1 -18     12.80    2.00  0. 1.0000     0. 
 -11   0  16    239.45   10.43  0. 1.0000     0. 
 -12   0  15     -0.15    2.12  0. 1.0000     0. 
  -4   0  13     -0.46    2.10  0. 1.0000     0. 
 -14   0  11     -1.48    2.17  0. 1.0000     0. 
   0   0 -16   2128.76   82.25  0. 1.0000     0. 
 -11   0 -25      0.15    1.89  0. 1.0000     0. 
  -6   0 -28     24.93    2.84  0. 1.0000     0. 
  -7   0 -28     68.31    4.14  0. 1.0000     0. 
 -10   1  22     -1.78    2.47  0. 1.0000     0. 
  -6   1  21     29.46    2.89  0. 1.0000     0. 
  -5   1  20     98.68    5.16  0. 1.0000     0. 
  -1   1  13     47.91    3.04  0. 1.0000     0. 
   0   1  10    144.84    6.26  0. 1.0000     0. 
 -18   1   0      6.02    1.83  0. 1.0000     0. 
   1   1 -23      4.70    2.29  0. 1.0000     0. 
   0   1 -26     47.99    3.62  0. 1.0000     0. 
  -5   1 -33     -0.90    2.55  0. 1.0000     0. 
  -8   1 -33      3.20    2.60  0. 1.0000     0. 
 -11   2  26     21.55    3.13  0. 1.0000     0. 
  -3   2  22    161.45    7.52  0. 1.0000     0. 
 -15   2  22      3.87    2.82  0. 1.0000     0. 
 -16   2  20     51.22    4.16  0. 1.0000     0. 
   0   2  16    660.87   26.12  0. 1.0000     0. 
   4   2 -14      2.38    2.07  0. 1.0000     0. 
 -16   2 -26      0.67    2.04  0. 1.0000     0. 
   2   2 -27    189.65    8.81  0. 1.0000     0. 
   1   2 -30     30.60    3.08  0. 1.0000     0. 
  -1   2 -34     70.08    4.87  0. 1.0000     0. 
  -4   2 -37      1.10    3.02  0. 1.0000     0. 
  -8   3  30     15.52    2.93  0. 1.0000     0. 
  -9   3  30     32.87    3.68  0. 1.0000     0. 
  -6   3  29     10.00    2.88  0. 1.0000     0. 
  -3   3  26     40.95    3.43  0. 1.0000     0. 
 -18   3  20     -0.75    2.89  0. 1.0000     0. 
   4   3   7    270.55   10.69  0. 1.0000     0. 
 -21   3   0      0.58    2.13  0. 1.0000     0. 
 -21   3  -1     10.25    2.21  0. 1.0000     0. 
 -21   3  -2      7.97    1.99  0. 1.0000     0. 
   5   3 -19   1486.81   57.92  0. 1.0000     0. 
 -17   3 -28      1.91    2.24  0. 1.0000     0. 
 -15   3 -33     -0.87    2.37  0. 1.0000     0. 
   1   3 -35     51.45    4.32  0. 1.0000     0. 
 -14   3 -35      1.54    2.40  0. 1.0000     0. 
  -8   3 -41      1.80    2.88  0. 1.0000     0. 
  -8   4  33     58.64    4.50  0. 1.0000     0. 
 -11   4  33      2.17    2.83  0. 1.0000     0. 
 -13   4  32     19.64    3.51  0. 1.0000     0. 
 -15   4  30      1.07    3.12  0. 1.0000     0. 
  -2   4  28      2.49    2.59  0. 1.0000     0. 
 -17   4  27     42.30    4.32  0. 1.0000     0. 
 -21   4  14      0.09    3.08  0. 1.0000     0. 
   1   4 -39     17.06    3.51  0. 1.0000     0. 
 -13   4 -40      0.45    2.73  0. 1.0000     0. 
  -1   4 -42     18.93    3.59  0. 1.0000     0. 
  -2   4 -43      9.71    3.30  0. 1.0000     0. 
 -10   4 -43     23.29    3.62  0. 1.0000     0. 
  -4   4 -44      0.91    3.30  0. 1.0000     0. 
  -8   5  36     68.58    4.92  0. 1.0000     0. 
  -6   5  35      2.59    2.78  0. 1.0000     0. 
 -13   5  35    121.70    6.96  0. 1.0000     0. 
  -2   5  31     44.55    3.78  0. 1.0000     0. 
 -21   5  20     28.78    4.07  0. 1.0000     0. 
   7   5 -23    128.03    6.44  0. 1.0000     0. 
   3   5 -39     15.60    3.45  0. 1.0000     0. 
 -15   5 -40      0.54    2.68  0. 1.0000     0. 
   2   5 -41     34.77    4.20  0. 1.0000     0. 
 -13   5 -43      0.95    2.93  0. 1.0000     0. 
   0   5 -44     37.17    4.23  0. 1.0000     0. 
  -1   5 -45      3.18    3.39  0. 1.0000     0. 
  -2   5 -46      0.85    3.15  0. 1.0000     0. 
  -4   5 -47      8.83    3.39  0. 1.0000     0. 
  -8   5 -47      1.93    3.45  0. 1.0000     0. 
  -5   6  37      9.73    3.06  0. 1.0000     0. 
  -4   6  36     -0.16    2.78  0. 1.0000     0. 
  -3   6  35     13.11    3.08  0. 1.0000     0. 
   1   6  29     31.96    3.31  0. 1.0000     0. 
 -22   6  21     -2.76    3.62  0. 1.0000     0. 
   7   6 -30      3.54    2.83  0. 1.0000     0. 
   0   6 -47     42.02    4.39  0. 1.0000     0. 
  -6   7  40      0.45    3.26  0. 1.0000     0. 
   9   7 -23    127.96    6.54  0. 1.0000     0. 
   8   7 -30     27.84    3.45  0. 1.0000     0. 
   5   7 -41      7.85    3.26  0. 1.0000     0. 
   2   7 -47      0.00    3.08  0. 1.0000     0. 
   3   8  30      2.57    2.55  0. 1.0000     0. 
  10   8 -21      3.93    2.46  0. 1.0000     0. 
   0   9  38      2.98    3.11  0. 1.0000     0. 
  11   9  -6      2.61    1.54  0. 1.0000     0. 
  11   9 -17     67.68    4.26  0. 1.0000     0. 
   9   9 -34     36.76    4.14  0. 1.0000     0. 
   0  10  40      4.33    3.04  0. 1.0000     0. 
   5  10  30     23.71    3.29  0. 1.0000     0. 
   7  10  24    217.00    9.71  0. 1.0000     0. 
   9  10  16      7.52    1.89  0. 1.0000     0. 
  10  10 -33     26.88    3.65  0. 1.0000     0. 
   9  10 -38      0.08    3.07  0. 1.0000     0. 
  12  11 -23      0.79    2.80  0. 1.0000     0. 
  10  11 -37      5.37    3.40  0. 1.0000     0. 
   9  11 -41      4.03    3.35  0. 1.0000     0. 
   1  12  42     -2.54    3.37  0. 1.0000     0. 
  12  12 -29      1.21    3.06  0. 1.0000     0. 
  10  12 -40      0.41    3.29  0. 1.0000     0. 
   2  13  42      5.14    3.24  0. 1.0000     0. 
   5  13  36      1.14    3.13  0. 1.0000     0. 
  -6  -1   8      2.81    1.68  0. 1.0000     0. 
 -13  -1   1      2.45    1.31  0. 1.0000     0. 
 -11  -1 -17      0.74    1.50  0. 1.0000     0. 
 -10  -1 -19      0.76    1.68  0. 1.0000     0. 
  -9  -1 -20     33.18    2.57  0. 1.0000     0. 
  -7  -1 -21     -0.13    1.79  0. 1.0000     0. 
 -13   0  13      1.95    2.13  0. 1.0000     0. 
  -3   0  11      0.27    1.69  0. 1.0000     0. 
  -1   0 -21      0.02    2.17  0. 1.0000     0. 
  -2   0 -24     81.78    4.71  0. 1.0000     0. 
  -8   0 -28     25.61    2.73  0. 1.0000     0. 
 -14   1  18    122.79    6.36  0. 1.0000     0. 
 -15   1  16      0.86    2.23  0. 1.0000     0. 
   1   1   6   1050.94   40.52  0. 1.0000     0. 
 -18   1  -1      1.02    1.61  0. 1.0000     0. 
   2   1 -18     42.66    3.12  0. 1.0000     0. 
 -15   1 -23     17.70    2.37  0. 1.0000     0. 
 -11   1 -31     37.87    3.15  0. 1.0000     0. 
 -10   1 -32     60.81    4.12  0. 1.0000     0. 
  -8   2  26    107.39    5.82  0. 1.0000     0. 
  -6   2  25     28.67    3.06  0. 1.0000     0. 
 -17   2  17      1.11    2.73  0. 1.0000     0. 
   1   2  13   1159.21   44.99  0. 1.0000     0. 
 -19   2   8     31.32    3.19  0. 1.0000     0. 
   4   2 -15    239.93   10.17  0. 1.0000     0. 
   3   2 -23      5.38    2.44  0. 1.0000     0. 
 -14   2 -31      1.45    2.29  0. 1.0000     0. 
  -9   2 -37      1.84    2.61  0. 1.0000     0. 
  -6   2 -38      4.06    2.95  0. 1.0000     0. 
 -12   3  29    137.09    7.29  0. 1.0000     0. 
  -5   3  28    151.33    7.56  0. 1.0000     0. 
  -4   3  27     76.51    4.81  0. 1.0000     0. 
 -15   3  26      6.50    3.07  0. 1.0000     0. 
   1   3  18     98.75    4.99  0. 1.0000     0. 
 -19   3 -21     -0.11    1.89  0. 1.0000     0. 
 -18   3 -25      1.00    2.12  0. 1.0000     0. 
   4   3 -26     -1.07    2.62  0. 1.0000     0. 
   3   3 -30     45.83    3.86  0. 1.0000     0. 
 -16   3 -31      1.44    2.31  0. 1.0000     0. 
   2   3 -33    101.75    6.02  0. 1.0000     0. 
   0   3 -37     81.18    5.27  0. 1.0000     0. 
 -12   3 -38     14.40    3.05  0. 1.0000     0. 
 -10   3 -40      2.88    2.75  0. 1.0000     0. 
  -4   3 -41      1.06    2.98  0. 1.0000     0. 
  -9   4  33      2.91    3.13  0. 1.0000     0. 
 -10   4  33      0.17    2.86  0. 1.0000     0. 
  -6   4  32     72.97    4.85  0. 1.0000     0. 
 -14   4  31      8.00    3.35  0. 1.0000     0. 
 -19   4  22      0.75    3.23  0. 1.0000     0. 
   4   4  13    220.31    9.12  0. 1.0000     0. 
   6   4 -22      6.30    2.44  0. 1.0000     0. 
   4   4 -32     98.58    5.74  0. 1.0000     0. 
   3   4 -35     71.51    4.87  0. 1.0000     0. 
 -16   4 -35      0.50    2.43  0. 1.0000     0. 
 -15   4 -37      2.88    2.66  0. 1.0000     0. 
   0   4 -41     -0.16    3.32  0. 1.0000     0. 
  -3   4 -44      8.27    3.37  0. 1.0000     0. 
  -9   4 -44      0.64    3.11  0. 1.0000     0. 
  -9   5  36     53.70    4.48  0. 1.0000     0. 
 -10   5  36      2.32    3.09  0. 1.0000     0. 
 -14   5  34     44.69    4.36  0. 1.0000     0. 
 -15   5  33     24.60    3.84  0. 1.0000     0. 
 -16   5  32      2.02    3.28  0. 1.0000     0. 
 -22   5  15      4.58    3.38  0. 1.0000     0. 
   1   5 -43     14.09    3.40  0. 1.0000     0. 
  -3   5 -47      2.28    3.31  0. 1.0000     0. 
  -7   6  38     22.72    3.55  0. 1.0000     0. 
   8   6 -24    132.79    6.75  0. 1.0000     0. 
   5   6 -38     13.05    3.47  0. 1.0000     0. 
 -15   6 -43     -2.50    3.05  0. 1.0000     0. 
   1   6 -46      3.89    3.69  0. 1.0000     0. 
   7   7  14     34.41    2.43  0. 1.0000     0. 
   7   7 -35      8.29    3.30  0. 1.0000     0. 
   1   8  34     15.90    3.06  0. 1.0000     0. 
   2   8  32      2.51    2.60  0. 1.0000     0. 
  10   8 -22      3.48    2.47  0. 1.0000     0. 
   9   8 -30     20.12    3.53  0. 1.0000     0. 
   8   8 -35     27.65    3.80  0. 1.0000     0. 
   7   8 -39     52.68    4.60  0. 1.0000     0. 
   4   9  30     90.80    5.33  0. 1.0000     0. 
   7   9  21     11.94    2.37  0. 1.0000     0. 
  11   9 -18     38.29    3.31  0. 1.0000     0. 
   7   9 -42     19.07    3.82  0. 1.0000     0. 
   6  10  27     85.52    5.02  0. 1.0000     0. 
   8  10 -42      0.24    3.58  0. 1.0000     0. 
   1  11  40     17.11    3.48  0. 1.0000     0. 
   5  11  32     10.47    3.04  0. 1.0000     0. 
   8  11  23      2.73    2.48  0. 1.0000     0. 
   9  11  19     32.64    2.91  0. 1.0000     0. 
  11  11 -32     53.70    4.58  0. 1.0000     0. 
   5  12  34     33.54    3.84  0. 1.0000     0. 
   3  13  40     -0.50    3.19  0. 1.0000     0. 
   4  13  38     35.04    4.06  0. 1.0000     0. 
  11  13 -39     -0.07    3.39  0. 1.0000     0. 
  -9  -1   9      3.55    1.71  0. 1.0000     0. 
 -12  -1   5      0.59    1.61  0. 1.0000     0. 
  -3  -1 -16      4.42    1.82  0. 1.0000     0. 
  -6  -1 -21     27.47    2.47  0. 1.0000     0. 
  -8  -1 -21      5.84    1.92  0. 1.0000     0. 
  -7   0  16     10.33    2.18  0. 1.0000     0. 
 -10   0  16      7.46    2.26  0. 1.0000     0. 
 -15   0   7      0.71    2.02  0. 1.0000     0. 
   0   0 -17     -0.03    2.20  0. 1.0000     0. 
  -3   0 -26    397.48   16.52  0. 1.0000     0. 
  -5   0 -28      2.29    2.34  0. 1.0000     0. 
 -11   1  21     24.52    2.96  0. 1.0000     0. 
  -3   1  17     -0.20    2.03  0. 1.0000     0. 
  -2   1  15     41.99    3.09  0. 1.0000     0. 
 -16   1  13    130.66    6.60  0. 1.0000     0. 
 -18   1  -2     24.53    2.01  0. 1.0000     0. 
 -18   1  -3      4.88    1.43  0. 1.0000     0. 
 -18   1  -4      0.39    1.20  0. 1.0000     0. 
 -17   1 -15      0.13    1.34  0. 1.0000     0. 
 -14   1 -26      9.04    2.25  0. 1.0000     0. 
  -1   1 -29     17.83    2.85  0. 1.0000     0. 
  -2   1 -31      6.74    2.64  0. 1.0000     0. 
  -3   1 -32     10.19    2.70  0. 1.0000     0. 
  -4   1 -33     42.38    3.63  0. 1.0000     0. 
  -9   1 -33     -1.41    2.39  0. 1.0000     0. 
  -9   2  26     11.07    2.80  0. 1.0000     0. 
 -12   2  25     49.23    4.05  0. 1.0000     0. 
  -5   2  24    185.45    8.54  0. 1.0000     0. 
 -13   2  24     15.22    3.06  0. 1.0000     0. 
  -4   2  23     25.01    3.02  0. 1.0000     0. 
 -14   2  23     57.60    4.31  0. 1.0000     0. 
  -2   2  20    113.54    5.64  0. 1.0000     0. 
 -18   2  13     47.62    3.88  0. 1.0000     0. 
 -17   2 -23     16.27    2.29  0. 1.0000     0. 
 -15   2 -29      8.05    2.33  0. 1.0000     0. 
 -13   2 -33      1.57    2.38  0. 1.0000     0. 
  -5   2 -38     32.08    3.77  0. 1.0000     0. 
  -7   2 -38     -1.29    2.74  0. 1.0000     0. 
 -13   3  28     27.66    3.56  0. 1.0000     0. 
 -19   3  16     11.48    3.15  0. 1.0000     0. 
 -20   3  11     16.90    3.20  0. 1.0000     0. 
   5   3   0     92.87    3.73  0. 1.0000     0. 
   5   3 -20     53.53    3.56  0. 1.0000     0. 
 -13   3 -37      8.90    2.68  0. 1.0000     0. 
  -2   3 -40      8.56    3.47  0. 1.0000     0. 
  -9   3 -41      7.55    2.96  0. 1.0000     0. 
  -5   4  31    120.98    6.45  0. 1.0000     0. 
  -3   4  29    122.33    6.55  0. 1.0000     0. 
  -1   4  26     15.52    2.91  0. 1.0000     0. 
 -20   4  18     -1.36    3.12  0. 1.0000     0. 
 -14   4 -39      3.05    2.68  0. 1.0000     0. 
  -5   4 -45      2.57    3.19  0. 1.0000     0. 
  -6   4 -45     12.93    3.53  0. 1.0000     0. 
  -7   4 -45      1.19    3.24  0. 1.0000     0. 
  -5   5  34    217.78   10.23  0. 1.0000     0. 
  -4   5  33      0.60    2.52  0. 1.0000     0. 
  -3   5  32      6.95    2.90  0. 1.0000     0. 
 -17   5  30     -1.09    3.34  0. 1.0000     0. 
 -19   5  26      1.22    3.24  0. 1.0000     0. 
 -20   5  23      1.91    3.24  0. 1.0000     0. 
   6   5   9      4.44    1.22  0. 1.0000     0. 
   7   5 -24      8.55    2.70  0. 1.0000     0. 
   5   5 -34    216.80   10.23  0. 1.0000     0. 
   4   5 -37      1.19    3.06  0. 1.0000     0. 
 -14   5 -42      1.49    2.96  0. 1.0000     0. 
  -8   6  38      3.48    3.07  0. 1.0000     0. 
  -1   6  32    136.76    6.99  0. 1.0000     0. 
 -20   6  27     14.79    3.87  0. 1.0000     0. 
   3   6  24     50.68    3.57  0. 1.0000     0. 
 -21   6  24      1.88    3.51  0. 1.0000     0. 
   5   6  18     12.57    2.05  0. 1.0000     0. 
   6   6  14    163.21    7.03  0. 1.0000     0. 
   3   6 -43      4.76    3.55  0. 1.0000     0. 
  -7   7  40      1.41    3.25  0. 1.0000     0. 
  -5   7  39      8.73    3.20  0. 1.0000     0. 
  -4   7  38      7.18    3.19  0. 1.0000     0. 
  -3   7  37    194.04    9.48  0. 1.0000     0. 
  -2   7  36      5.34    2.95  0. 1.0000     0. 
   0   7  33      8.80    2.93  0. 1.0000     0. 
   3   7  27     29.44    3.00  0. 1.0000     0. 
   6   7  18     87.81    4.54  0. 1.0000     0. 
   9   7 -24     82.47    4.95  0. 1.0000     0. 
   4   7 -44      4.42    3.34  0. 1.0000     0. 
   3   7 -46      7.94    3.82  0. 1.0000     0. 
  -5   8  41    107.23    6.42  0. 1.0000     0. 
  -1   8  37     81.53    5.38  0. 1.0000     0. 
  -1   9  39     34.28    3.93  0. 1.0000     0. 
   1   9  36      4.43    3.04  0. 1.0000     0. 
   8   9  17     65.50    3.70  0. 1.0000     0. 
  11   9 -19      1.48    2.35  0. 1.0000     0. 
  10   9 -29      7.40    3.08  0. 1.0000     0. 
   9   9 -35    113.80    6.66  0. 1.0000     0. 
   8   9 -39     29.59    4.03  0. 1.0000     0. 
  -1  10  41      4.23    3.38  0. 1.0000     0. 
   1  10  38     47.63    4.31  0. 1.0000     0. 
  11  10 -27     80.96    5.29  0. 1.0000     0. 
  10  10 -34      3.96    3.17  0. 1.0000     0. 
  12  11 -24      3.79    2.86  0. 1.0000     0. 
   2  12  40      4.33    3.18  0. 1.0000     0. 
   4  12  36     16.33    3.35  0. 1.0000     0. 
  11  12 -36      7.92    3.58  0. 1.0000     0. 
 -11  -1   7     30.12    2.36  0. 1.0000     0. 
  -4  -1   4    336.60   13.21  0. 1.0000     0. 
  -4  -1 -19      2.19    1.77  0. 1.0000     0. 
  -8   0  16    317.70   13.23  0. 1.0000     0. 
  -6   0  15      0.41    1.90  0. 1.0000     0. 
  -5   0  14      7.03    2.04  0. 1.0000     0. 
  -1   0   5      0.05    1.19  0. 1.0000     0. 
  -1   0 -22     51.50    3.44  0. 1.0000     0. 
 -12   0 -24      6.07    2.03  0. 1.0000     0. 
 -10   0 -27     -0.80    2.03  0. 1.0000     0. 
  -9   0 -28     11.15    2.33  0. 1.0000     0. 
  -7   1  21      3.22    2.29  0. 1.0000     0. 
 -12   1  20    238.39   10.63  0. 1.0000     0. 
 -13   1  19      8.12    2.56  0. 1.0000     0. 
   2   1 -19    306.85   12.82  0. 1.0000     0. 
 -16   1 -20      0.57    1.66  0. 1.0000     0. 
   1   1 -24    231.53   10.21  0. 1.0000     0. 
   0   1 -27     44.91    3.58  0. 1.0000     0. 
 -12   1 -30      4.05    2.18  0. 1.0000     0. 
  -6   1 -34     21.43    3.23  0. 1.0000     0. 
  -7   1 -34     65.97    4.57  0. 1.0000     0. 
 -15   2  21      7.53    2.87  0. 1.0000     0. 
 -16   2  19     -0.19    2.70  0. 1.0000     0. 
  -1   2  18     72.39    4.10  0. 1.0000     0. 
 -19   2   7     12.60    2.63  0. 1.0000     0. 
   4   2  -4      2.33    1.20  0. 1.0000     0. 
   4   2 -16     96.78    4.92  0. 1.0000     0. 
   2   2 -28     39.10    3.43  0. 1.0000     0. 
   1   2 -31      2.03    2.57  0. 1.0000     0. 
   0   2 -33     58.66    4.28  0. 1.0000     0. 
  -2   2 -36     14.15    3.06  0. 1.0000     0. 
  -8   2 -38      5.89    2.75  0. 1.0000     0. 
  -7   3  29      0.51    2.52  0. 1.0000     0. 
 -11   3  29     93.07    5.73  0. 1.0000     0. 
 -14   3  27     21.83    3.42  0. 1.0000     0. 
  -2   3  24    248.25   10.84  0. 1.0000     0. 
 -16   3  24      1.04    3.02  0. 1.0000     0. 
 -17   3  22      0.76    3.00  0. 1.0000     0. 
   5   3 -21    144.06    6.87  0. 1.0000     0. 
   4   3 -27     72.06    4.57  0. 1.0000     0. 
   1   3 -36     -2.64    2.75  0. 1.0000     0. 
  -1   3 -39      0.02    3.10  0. 1.0000     0. 
  -5   3 -42      4.31    3.11  0. 1.0000     0. 
  -6   3 -42     16.37    3.45  0. 1.0000     0. 
  -7   3 -42     13.32    3.34  0. 1.0000     0. 
  -7   4  32     70.95    4.75  0. 1.0000     0. 
 -12   4  32     47.76    4.28  0. 1.0000     0. 
  -4   4  30    107.49    5.92  0. 1.0000     0. 
 -16   4  28      4.79    3.14  0. 1.0000     0. 
   0   4  24     76.72    4.49  0. 1.0000     0. 
 -21   4  13      5.32    3.20  0. 1.0000     0. 
   5   4 -29      6.09    2.97  0. 1.0000     0. 
 -17   4 -33     -0.40    2.44  0. 1.0000     0. 
   2   4 -38    160.95    8.25  0. 1.0000     0. 
   1   4 -40     21.14    3.99  0. 1.0000     0. 
 -11   4 -43      3.49    3.05  0. 1.0000     0. 
  -4   4 -45      0.94    3.23  0. 1.0000     0. 
  -8   4 -45     -0.05    3.07  0. 1.0000     0. 
  -7   5  35     12.51    3.20  0. 1.0000     0. 
 -12   5  35     26.78    3.72  0. 1.0000     0. 
  -1   5  29     69.71    4.57  0. 1.0000     0. 
   2   5  23    117.14    5.85  0. 1.0000     0. 
   2   5 -42     11.44    3.50  0. 1.0000     0. 
  -1   5 -46     73.35    5.46  0. 1.0000     0. 
  -9   6  38    134.64    7.48  0. 1.0000     0. 
 -10   6  38      0.70    3.01  0. 1.0000     0. 
  -6   6  37     11.58    3.50  0. 1.0000     0. 
 -22   6  20      3.91    3.58  0. 1.0000     0. 
   8   6 -25     11.22    2.77  0. 1.0000     0. 
   7   6 -31     84.79    5.29  0. 1.0000     0. 
   4   6 -41      2.22    3.39  0. 1.0000     0. 
   2   6 -45     49.46    4.59  0. 1.0000     0. 
   8   7 -31     42.49    3.96  0. 1.0000     0. 
   5   7 -42      3.47    3.36  0. 1.0000     0. 
  -4   8  40     17.92    3.63  0. 1.0000     0. 
  10   8  -1     41.52    2.10  0. 1.0000     0. 
  10   8 -23      1.47    2.49  0. 1.0000     0. 
   5   8 -45     50.76    4.76  0. 1.0000     0. 
  -4   9  42     29.15    3.92  0. 1.0000     0. 
  -2   9  40      1.39    3.11  0. 1.0000     0. 
   2   9  34      0.09    2.76  0. 1.0000     0. 
   3   9  32      5.79    2.80  0. 1.0000     0. 
  11   9  -5     64.47    3.33  0. 1.0000     0. 
  -2  10  42      6.15    3.45  0. 1.0000     0. 
   2  10  36      7.77    3.06  0. 1.0000     0. 
   4  10  32      4.98    2.87  0. 1.0000     0. 
   8  10  20      7.35    2.25  0. 1.0000     0. 
   9  10 -39      1.55    3.18  0. 1.0000     0. 
   2  11  38     51.43    4.44  0. 1.0000     0. 
   4  11  34      9.71    3.00  0. 1.0000     0. 
   6  11  29     -0.46    2.71  0. 1.0000     0. 
   7  11  26     39.70    3.51  0. 1.0000     0. 
  10  11 -38     -0.20    3.25  0. 1.0000     0. 
   9  11 -42     36.25    4.37  0. 1.0000     0. 
   3  12  38     16.11    3.52  0. 1.0000     0. 
  12  12 -30      0.34    3.16  0. 1.0000     0. 
  10  12 -41     -0.68    3.33  0. 1.0000     0. 
   6  13  33      0.36    2.94  0. 1.0000     0. 
   3  14  41     -3.07    3.30  0. 1.0000     0. 
 -10  -1   8     75.35    3.87  0. 1.0000     0. 
  -5  -1   6     88.68    4.11  0. 1.0000     0. 
  -2  -1  -7   3172.05  121.73  0. 1.0000     0. 
  -2  -1  -8     47.20    2.50  0. 1.0000     0. 
  -2  -1  -9    258.67   10.39  0. 1.0000     0. 
  -2  -1 -10    124.00    5.41  0. 1.0000     0. 
 -12  -1 -15      7.26    1.43  0. 1.0000     0. 
  -9  -1 -21     39.72    2.80  0. 1.0000     0. 
 -11   0  15      1.03    2.19  0. 1.0000     0. 
 -12   0  14    435.23   17.79  0. 1.0000     0. 
 -14   0  10     19.86    2.50  0. 1.0000     0. 
 -16   0  -5     -0.01    0.74  0. 1.0000     0. 
   0   0 -18     96.03    4.94  0. 1.0000     0. 
 -13   0 -22     93.76    4.83  0. 1.0000     0. 
  -2   0 -25      0.62    2.63  0. 1.0000     0. 
 -11   0 -26     30.46    2.79  0. 1.0000     0. 
  -6   0 -29     -0.31    2.22  0. 1.0000     0. 
  -7   0 -29     -1.08    2.14  0. 1.0000     0. 
 -10   1  21     31.67    3.15  0. 1.0000     0. 
  -5   1 -34     71.81    4.80  0. 1.0000     0. 
  -8   1 -34    110.86    6.09  0. 1.0000     0. 
  -7   2  25      6.87    2.77  0. 1.0000     0. 
 -11   2  25      5.09    2.68  0. 1.0000     0. 
   2   2   9      8.67    1.52  0. 1.0000     0. 
   4   2 -17     44.50    3.21  0. 1.0000     0. 
 -18   2 -19      1.19    1.68  0. 1.0000     0. 
   3   2 -24    417.42   17.27  0. 1.0000     0. 
  -1   2 -35    152.56    7.78  0. 1.0000     0. 
 -11   2 -36     41.87    3.83  0. 1.0000     0. 
 -10   2 -37     12.00    2.86  0. 1.0000     0. 
  -4   2 -38     38.41    3.99  0. 1.0000     0. 
  -8   3  29      1.37    2.68  0. 1.0000     0. 
  -1   3  22     75.75    4.32  0. 1.0000     0. 
   0   3  20      1.81    1.99  0. 1.0000     0. 
 -18   3  19      8.47    3.17  0. 1.0000     0. 
   3   3 -31    279.82   12.43  0. 1.0000     0. 
   2   3 -34     27.13    3.68  0. 1.0000     0. 
   0   3 -38      5.14    3.03  0. 1.0000     0. 
  -8   3 -42      0.47    2.90  0. 1.0000     0. 
 -13   4  31     47.23    4.28  0. 1.0000     0. 
 -15   4  29     18.44    3.51  0. 1.0000     0. 
 -17   4  26      3.73    3.20  0. 1.0000     0. 
 -19   4  21      9.89    3.32  0. 1.0000     0. 
   4   4 -33    357.85   15.44  0. 1.0000     0. 
   3   4 -36     37.89    3.77  0. 1.0000     0. 
 -12   4 -42      8.14    3.13  0. 1.0000     0. 
  -1   4 -43     62.82    5.01  0. 1.0000     0. 
  -2   4 -44      2.03    3.13  0. 1.0000     0. 
  -8   5  35     69.02    4.96  0. 1.0000     0. 
 -16   5  31      0.01    3.17  0. 1.0000     0. 
 -21   5  19      0.41    3.23  0. 1.0000     0. 
 -22   5  14      3.38    3.29  0. 1.0000     0. 
   7   5 -25     86.52    5.04  0. 1.0000     0. 
 -16   5 -39      7.09    2.82  0. 1.0000     0. 
   3   5 -40      8.16    3.40  0. 1.0000     0. 
   0   5 -45      0.14    3.13  0. 1.0000     0. 
 -12   5 -45     11.26    3.42  0. 1.0000     0. 
 -11   5 -46     -1.36    3.19  0. 1.0000     0. 
  -4   5 -48     -1.78    3.43  0. 1.0000     0. 
  -2   6  33      6.93    2.84  0. 1.0000     0. 
   4   6  21    201.92    8.90  0. 1.0000     0. 
   7   6   9     -0.12    1.18  0. 1.0000     0. 
  -8   7  40     -0.27    3.28  0. 1.0000     0. 
   1   7  31    172.99    8.31  0. 1.0000     0. 
   2   7  29     14.40    2.84  0. 1.0000     0. 
   9   7 -25      8.72    2.70  0. 1.0000     0. 
   7   7 -36     17.21    3.63  0. 1.0000     0. 
  -3   8  39      1.85    3.06  0. 1.0000     0. 
   0   8  35     85.76    5.41  0. 1.0000     0. 
   4   8  27     32.55    3.25  0. 1.0000     0. 
   9   8 -31     -0.47    3.08  0. 1.0000     0. 
   8   8 -36     39.79    4.11  0. 1.0000     0. 
   7   8 -40     -2.22    3.19  0. 1.0000     0. 
   5   9  27     84.91    4.95  0. 1.0000     0. 
   6   9  24     22.61    2.77  0. 1.0000     0. 
   9   9  12      0.65    1.41  0. 1.0000     0. 
  11   9 -20     80.77    4.83  0. 1.0000     0. 
  10   9 -30      1.42    2.91  0. 1.0000     0. 
   7   9 -43     10.33    3.54  0. 1.0000     0. 
   3  10  34     24.89    3.45  0. 1.0000     0. 
  11  10 -28     56.41    4.45  0. 1.0000     0. 
   8  10 -43     31.61    4.28  0. 1.0000     0. 
   0  11  41     22.25    3.69  0. 1.0000     0. 
   3  11  36      4.12    3.04  0. 1.0000     0. 
  12  11 -25     29.54    3.60  0. 1.0000     0. 
  11  11 -33     -0.30    3.20  0. 1.0000     0. 
   6  12  31      3.27    2.85  0. 1.0000     0. 
  11  12 -37      2.28    3.24  0. 1.0000     0. 
  11  13 -40     11.71    3.62  0. 1.0000     0. 
   4  14  39      0.13    3.17  0. 1.0000     0. 
 -13  -1   0      1.45    1.27  0. 1.0000     0. 
  -2  -1 -11     14.01    1.85  0. 1.0000     0. 
  -3  -1 -17     75.22    3.95  0. 1.0000     0. 
 -11  -1 -18      1.66    1.59  0. 1.0000     0. 
 -10  -1 -20     -0.16    1.66  0. 1.0000     0. 
  -6  -1 -22      7.67    2.02  0. 1.0000     0. 
  -7  -1 -22     42.77    3.03  0. 1.0000     0. 
  -8  -1 -22    125.96    6.00  0. 1.0000     0. 
 -13   0  12    172.39    7.85  0. 1.0000     0. 
  -2   0   8    148.15    6.28  0. 1.0000     0. 
 -16   0  -4     61.91    2.86  0. 1.0000     0. 
 -15   0 -15     -1.07    1.38  0. 1.0000     0. 
  -3   0 -27      0.28    2.38  0. 1.0000     0. 
  -5   0 -29      0.14    2.45  0. 1.0000     0. 
  -8   0 -29      0.41    2.01  0. 1.0000     0. 
  -8   1  21      0.68    2.40  0. 1.0000     0. 
  -6   1  20      6.40    2.26  0. 1.0000     0. 
  -5   1  19    100.72    5.15  0. 1.0000     0. 
  -4   1  18    278.92   11.73  0. 1.0000     0. 
 -15   1  15    110.04    5.85  0. 1.0000     0. 
 -16   1  12      1.27    2.35  0. 1.0000     0. 
   2   1 -20     29.23    2.85  0. 1.0000     0. 
   0   1 -28     22.30    3.04  0. 1.0000     0. 
  -1   1 -30      4.86    2.76  0. 1.0000     0. 
  -3   1 -33      0.29    2.67  0. 1.0000     0. 
 -10   1 -33     -0.13    2.34  0. 1.0000     0. 
 -17   2  16     20.51    3.20  0. 1.0000     0. 
  -9   2 -38     22.55    3.19  0. 1.0000     0. 
  -6   2 -39     -0.23    2.80  0. 1.0000     0. 
  -9   3  29    116.01    6.32  0. 1.0000     0. 
  -6   3  28     20.81    3.01  0. 1.0000     0. 
  -3   3  25     12.67    2.67  0. 1.0000     0. 
 -15   3  25     12.05    3.17  0. 1.0000     0. 
 -19   3  15     21.89    3.35  0. 1.0000     0. 
 -20   3  10      5.89    2.63  0. 1.0000     0. 
   5   3 -22     72.80    4.36  0. 1.0000     0. 
 -17   3 -29     13.64    2.60  0. 1.0000     0. 
 -15   3 -34      0.70    2.42  0. 1.0000     0. 
 -14   3 -36      4.43    2.60  0. 1.0000     0. 
 -12   3 -39     11.48    2.99  0. 1.0000     0. 
 -10   3 -41     21.60    3.36  0. 1.0000     0. 
  -4   3 -42      7.03    3.58  0. 1.0000     0. 
  -8   4  32      1.19    2.89  0. 1.0000     0. 
 -11   4  32     -0.26    3.05  0. 1.0000     0. 
 -14   4  30     23.75    3.69  0. 1.0000     0. 
  -2   4  27     32.29    3.21  0. 1.0000     0. 
 -13   4 -41      0.97    2.75  0. 1.0000     0. 
   0   4 -42     18.33    3.61  0. 1.0000     0. 
  -3   4 -45     15.36    3.53  0. 1.0000     0. 
  -9   4 -45      0.76    3.11  0. 1.0000     0. 
  -9   5  35     67.88    5.09  0. 1.0000     0. 
 -10   5  35     13.79    3.33  0. 1.0000     0. 
  -6   5  34     52.07    4.44  0. 1.0000     0. 
 -13   5  34     60.22    4.94  0. 1.0000     0. 
 -14   5  33     71.81    5.22  0. 1.0000     0. 
 -15   5  32     31.93    4.03  0. 1.0000     0. 
 -19   5  25      6.82    3.44  0. 1.0000     0. 
   4   5  17     65.67    3.61  0. 1.0000     0. 
   5   5 -35    113.71    6.48  0. 1.0000     0. 
   4   5 -38      1.06    3.49  0. 1.0000     0. 
 -15   5 -41      2.81    2.82  0. 1.0000     0. 
   1   5 -44      3.22    3.27  0. 1.0000     0. 
 -13   5 -44     13.41    3.44  0. 1.0000     0. 
  -3   5 -48      1.72    3.51  0. 1.0000     0. 
  -7   6  37     -0.04    2.92  0. 1.0000     0. 
  -5   6  36      7.07    2.96  0. 1.0000     0. 
  -4   6  35      1.76    2.83  0. 1.0000     0. 
  -3   6  34      9.54    2.91  0. 1.0000     0. 
   1   6  28      4.64    2.49  0. 1.0000     0. 
   2   6  26      7.28    2.38  0. 1.0000     0. 
   8   6 -26     25.80    3.07  0. 1.0000     0. 
   5   6 -39      3.50    3.30  0. 1.0000     0. 
   3   6 -44      5.07    3.23  0. 1.0000     0. 
   1   6 -47      6.46    3.39  0. 1.0000     0. 
  -9   7  40     79.37    5.52  0. 1.0000     0. 
  -6   7  39     22.73    3.54  0. 1.0000     0. 
   4   7  24    166.43    7.77  0. 1.0000     0. 
   5   7  21     34.71    2.84  0. 1.0000     0. 
   8   7 -32      1.90    2.91  0. 1.0000     0. 
   4   7 -45     50.89    4.75  0. 1.0000     0. 
  -6   8  41      1.71    3.09  0. 1.0000     0. 
   6   8  21     36.35    3.01  0. 1.0000     0. 
   8   8  13    184.88    7.79  0. 1.0000     0. 
  10   8 -24     27.37    3.21  0. 1.0000     0. 
   0   9  37     46.36    4.24  0. 1.0000     0. 
  11   9 -21     84.87    5.03  0. 1.0000     0. 
   9   9 -36      8.30    3.26  0. 1.0000     0. 
   8   9 -40      2.46    3.33  0. 1.0000     0. 
   0  10  39     -0.79    3.05  0. 1.0000     0. 
  10  10 -35     33.37    3.94  0. 1.0000     0. 
   1  12  41      5.99    3.27  0. 1.0000     0. 
   7  12  28     -0.92    2.75  0. 1.0000     0. 
  12  12 -31     11.67    3.37  0. 1.0000     0. 
   2  13  41      1.73    3.16  0. 1.0000     0. 
   5  13  35      2.19    3.12  0. 1.0000     0. 
  -7  -1   8    853.28   33.23  0. 1.0000     0. 
 -12  -1   4     75.22    3.72  0. 1.0000     0. 
  -2  -1  -6   1037.49   39.97  0. 1.0000     0. 
  -2  -1 -12    408.51   16.25  0. 1.0000     0. 
  -4  -1 -20    289.60   12.05  0. 1.0000     0. 
  -4   0  12    134.02    6.16  0. 1.0000     0. 
 -15   0   6     70.54    3.94  0. 1.0000     0. 
   0   0 -19      0.47    2.19  0. 1.0000     0. 
  -1   0 -23     -0.52    2.12  0. 1.0000     0. 
 -15   1 -24      6.96    2.05  0. 1.0000     0. 
   1   1 -25     -0.46    2.25  0. 1.0000     0. 
 -13   1 -29      2.68    2.22  0. 1.0000     0. 
  -2   1 -32     12.55    2.86  0. 1.0000     0. 
 -11   1 -32      2.23    2.27  0. 1.0000     0. 
  -4   1 -34     82.61    5.05  0. 1.0000     0. 
  -9   1 -34     69.92    4.59  0. 1.0000     0. 
  -6   1 -35     11.89    2.96  0. 1.0000     0. 
  -8   2  25     99.32    5.54  0. 1.0000     0. 
  -9   2  25      1.78    2.56  0. 1.0000     0. 
  -6   2  24     84.57    4.89  0. 1.0000     0. 
 -12   2  24     19.37    3.05  0. 1.0000     0. 
 -14   2  22     10.23    2.95  0. 1.0000     0. 
  -3   2  21    130.92    6.32  0. 1.0000     0. 
 -18   2  12     10.37    2.79  0. 1.0000     0. 
 -19   2   6      6.08    2.36  0. 1.0000     0. 
   4   2 -18    167.14    7.59  0. 1.0000     0. 
   3   2 -25     60.40    4.14  0. 1.0000     0. 
 -16   2 -27      8.85    2.29  0. 1.0000     0. 
   2   2 -29      4.41    2.92  0. 1.0000     0. 
   1   2 -32      7.93    2.78  0. 1.0000     0. 
 -14   2 -32      0.56    2.27  0. 1.0000     0. 
   0   2 -34      4.54    2.98  0. 1.0000     0. 
  -2   2 -37     51.41    4.24  0. 1.0000     0. 
  -5   2 -39      1.79    3.05  0. 1.0000     0. 
  -7   2 -39     34.38    3.75  0. 1.0000     0. 
 -12   3  28     44.76    3.99  0. 1.0000     0. 
  -5   3  27     49.46    3.98  0. 1.0000     0. 
  -4   3  26      1.83    2.20  0. 1.0000     0. 
 -17   3  21      5.29    3.00  0. 1.0000     0. 
   4   3 -28    103.45    5.74  0. 1.0000     0. 
 -16   3 -32      0.57    2.32  0. 1.0000     0. 
   1   3 -37     53.40    4.27  0. 1.0000     0. 
  -1   3 -40      1.77    3.31  0. 1.0000     0. 
  -2   3 -41      0.88    3.11  0. 1.0000     0. 
  -9   3 -42      2.85    2.99  0. 1.0000     0. 
  -9   4  32      1.43    3.01  0. 1.0000     0. 
 -10   4  32     14.15    3.41  0. 1.0000     0. 
  -6   4  31      7.47    2.63  0. 1.0000     0. 
 -20   4  17      4.05    3.11  0. 1.0000     0. 
   3   4  16    555.83   22.04  0. 1.0000     0. 
 -21   4  12      4.63    3.05  0. 1.0000     0. 
   5   4   8     56.63    2.72  0. 1.0000     0. 
   5   4 -30     17.16    3.17  0. 1.0000     0. 
   4   4 -34      8.44    2.85  0. 1.0000     0. 
 -16   4 -36      9.89    2.82  0. 1.0000     0. 
 -15   4 -38     -2.54    2.56  0. 1.0000     0. 
   2   4 -39     46.22    4.37  0. 1.0000     0. 
   1   4 -41     50.00    4.51  0. 1.0000     0. 
  -5   4 -46      3.13    3.19  0. 1.0000     0. 
  -6   4 -46      3.32    3.33  0. 1.0000     0. 
  -7   4 -46      4.18    3.26  0. 1.0000     0. 
  -2   5  30     39.05    3.59  0. 1.0000     0. 
 -17   5  29      3.57    3.24  0. 1.0000     0. 
 -20   5  22     30.80    4.11  0. 1.0000     0. 
   3   5  20     63.32    3.76  0. 1.0000     0. 
 -22   5  13     52.54    4.73  0. 1.0000     0. 
   7   5 -26      6.92    2.68  0. 1.0000     0. 
 -14   5 -43      5.73    3.01  0. 1.0000     0. 
 -12   6  37      9.21    3.30  0. 1.0000     0. 
 -20   6  26      9.75    3.76  0. 1.0000     0. 
 -21   6  23      5.98    3.51  0. 1.0000     0. 
 -22   6  19     -1.00    3.46  0. 1.0000     0. 
   7   6 -32     23.68    3.39  0. 1.0000     0. 
   4   6 -42     -0.54    3.18  0. 1.0000     0. 
   2   6 -46      1.52    3.51  0. 1.0000     0. 
  -5   7  38      8.57    3.12  0. 1.0000     0. 
   9   7 -26      9.10    2.71  0. 1.0000     0. 
   5   7 -43     45.44    4.69  0. 1.0000     0. 
   1   8  33     80.23    5.05  0. 1.0000     0. 
   3   8  29     26.83    3.12  0. 1.0000     0. 
   5   8  24     36.11    3.16  0. 1.0000     0. 
   9   8 -32     27.93    3.70  0. 1.0000     0. 
   8   8 -37     72.53    5.26  0. 1.0000     0. 
  11   9 -22      0.14    2.59  0. 1.0000     0. 
  10   9 -31     66.79    4.99  0. 1.0000     0. 
   5  10  29     30.16    3.36  0. 1.0000     0. 
  11  10 -29     12.21    3.22  0. 1.0000     0. 
   9  10 -40      2.33    3.30  0. 1.0000     0. 
  -1  11  42     43.06    4.29  0. 1.0000     0. 
  12  11 -26      7.75    3.06  0. 1.0000     0. 
  11  11 -34     -1.22    3.11  0. 1.0000     0. 
  10  11 -39      5.07    3.39  0. 1.0000     0. 
   3  13  39      3.41    3.13  0. 1.0000     0. 
   4  13  37      4.68    3.17  0. 1.0000     0. 
  -9  -1   8     16.78    1.92  0. 1.0000     0. 
  -6  -1   7      2.21    1.60  0. 1.0000     0. 
 -11  -1   6    288.43   11.73  0. 1.0000     0. 
  -3  -1 -18     45.47    2.98  0. 1.0000     0. 
  -7   0  15      0.22    1.88  0. 1.0000     0. 
 -10   0  15     -0.44    2.12  0. 1.0000     0. 
 -12   0 -25      0.47    1.94  0. 1.0000     0. 
  -2   0 -26     31.11    3.31  0. 1.0000     0. 
 -10   0 -28      6.60    2.05  0. 1.0000     0. 
  -9   0 -29     -1.18    2.08  0. 1.0000     0. 
  -7   0 -30     30.21    2.94  0. 1.0000     0. 
 -11   1  20     13.17    2.63  0. 1.0000     0. 
 -13   1  18    197.20    8.98  0. 1.0000     0. 
  -1   1  12     90.35    4.47  0. 1.0000     0. 
 -17   1   7      2.77    2.25  0. 1.0000     0. 
   2   1 -21      0.36    2.11  0. 1.0000     0. 
 -14   1 -27     -0.01    2.01  0. 1.0000     0. 
 -12   1 -31      3.94    2.29  0. 1.0000     0. 
  -5   1 -35      0.66    2.81  0. 1.0000     0. 
  -7   1 -35      0.95    2.58  0. 1.0000     0. 
  -5   2  23      4.90    2.38  0. 1.0000     0. 
 -13   2  23     -0.18    2.71  0. 1.0000     0. 
  -4   2  22     23.58    2.70  0. 1.0000     0. 
 -15   2  20      2.86    2.70  0. 1.0000     0. 
 -16   2  18     27.27    3.34  0. 1.0000     0. 
   0   2  15    855.61   33.50  0. 1.0000     0. 
 -15   2 -30     11.42    2.50  0. 1.0000     0. 
 -13   2 -34      5.62    2.48  0. 1.0000     0. 
  -1   2 -36      7.80    2.87  0. 1.0000     0. 
  -4   2 -39      1.70    3.16  0. 1.0000     0. 
  -8   2 -39     -3.29    2.69  0. 1.0000     0. 
  -7   3  28      5.25    2.64  0. 1.0000     0. 
 -13   3  27     39.25    3.88  0. 1.0000     0. 
 -14   3  26      8.35    2.94  0. 1.0000     0. 
 -16   3  23      1.31    2.88  0. 1.0000     0. 
 -18   3  18     20.90    3.41  0. 1.0000     0. 
 -18   3 -26     -0.10    2.06  0. 1.0000     0. 
   3   3 -32     -0.69    2.67  0. 1.0000     0. 
   2   3 -35      2.66    3.07  0. 1.0000     0. 
 -13   3 -38      2.47    2.58  0. 1.0000     0. 
   0   3 -39     10.34    3.38  0. 1.0000     0. 
  -5   3 -43     11.98    3.29  0. 1.0000     0. 
  -6   3 -43      1.69    3.07  0. 1.0000     0. 
  -7   3 -43      8.12    3.32  0. 1.0000     0. 
 -12   4  31      4.98    3.01  0. 1.0000     0. 
  -5   4  30     20.30    3.07  0. 1.0000     0. 
  -3   4  28     16.89    2.81  0. 1.0000     0. 
 -16   4  27     46.86    4.35  0. 1.0000     0. 
 -17   4  25     25.66    3.69  0. 1.0000     0. 
 -18   4  23      0.89    3.01  0. 1.0000     0. 
   3   4 -37      1.47    2.88  0. 1.0000     0. 
 -14   4 -40     11.42    3.07  0. 1.0000     0. 
  -1   4 -44     -0.08    3.16  0. 1.0000     0. 
  -4   4 -46     -1.64    3.27  0. 1.0000     0. 
  -8   4 -46      0.49    3.21  0. 1.0000     0. 
  -7   5  34     84.79    5.38  0. 1.0000     0. 
 -12   5  34      3.09    3.14  0. 1.0000     0. 
  -5   5  33    218.36   10.22  0. 1.0000     0. 
  -4   5  32    213.29    9.94  0. 1.0000     0. 
  -3   5  31     61.14    4.40  0. 1.0000     0. 
 -21   5  18      3.98    3.33  0. 1.0000     0. 
   3   5 -41      0.13    3.19  0. 1.0000     0. 
   2   5 -43     77.21    5.49  0. 1.0000     0. 
   0   5 -46      8.71    3.52  0. 1.0000     0. 
  -1   5 -47     39.96    4.55  0. 1.0000     0. 
  -8   6  37      8.41    3.25  0. 1.0000     0. 
  -7   7  39      2.67    3.44  0. 1.0000     0. 
  -4   7  37     22.28    3.47  0. 1.0000     0.
[truncated: 44,116,589 more chars]
